# Supplementary material for: Deep immunophenotyping reveals circulating activated lymphocytes in individuals at risk for rheumatoid arthritis
Source: J Clin Invest. 2025 Mar 17;135(6):e185217. doi: 10.1172/JCI185217 (PMC11910230; doi:10.1172/JCI185217)
Supplement: Supplemental table 1 [file jci-135-185217-s114.xlsx]

## Sheet: Control, At-risk, and RA
Supplementary Table 1. Characteristics of enrolled controls, ARI, RA and different ARI subgroups.
p-values were obtained by analysis of variance for continuous value and chi-squared test for categorical value compared within controls, ARI, and RA (V0), respectively
	Controls	ARI	RA
	N = 48	N = 52	Baseline (V0)	Week 12 (V1)	Week 26 (V2)
			N = 66	N = 24	N = 23	p-values (control, ARI, RA V0)
Age, y/o (IQR)	48 (27-61)	60 (48-67)	60 (47-68)	59 (44-69)	64 (54-68)	<0.01
Female, (%)	34 (70.8%)	34 (65.4%)	50 (75.6%)	16 (66.6%)	17 (73.9%)	0.44
non-Hispanic, (%)	42 (87.5%)	47 (90.4%)	47 (71.2%)	22 (91.7%)	20 (87.0%)	0.01
FDR+ACPA+	N/A	20 (38.5%)	N/A	N/A	N/A	N/A
FDR−ACPA+	N/A	9 (17.3%)	N/A	N/A	N/A	N/A
FDR+ACPA-	N/A	23 (44.2%)	N/A	N/A	N/A	N/A
RF+, (%)	N/A	11 (21.2%)	40 (71.4%)	N/A	N/A	N/A
ACPA+, (%)	N/A	29 (55.8%)	48 (81.4%)	N/A	N/A	N/A
Clinical Disease Activity Index (CDAI), (IQR)	N/A	N/A	29.5 (22.0-41.5)	16.5 (11.0-25.8)	12.5 (7.5-21.0)	N/A
high CDAI (>22), (%)	N/A	N/A	49 (74.2%)	6 (25.0%)	6 (26.1%)	N/A
CRP, mg/dL (IQR)	N/A	N/A	1.02 (0.53-3.43)	N/A	N/A	N/A
Treatment Status, (%)						N/A
Naïve	N/A	N/A	25 (37.8%)	N/A	N/A	N/A
Prednisone	N/A	N/A	16 (24.2%)	N/A	N/A	N/A
Biological DMARDs	N/A	N/A	11 (16.6%)	N/A	N/A	N/A

## Sheet: FDR+ACPA- FDR-ACPA+ FDR+ACPA+
Supplementary Table 1. Characteristics of enrolled controls, At-Risk, RA and different At-Risk subpopulations.
p-values were obtained by Wilcoxon test for continuous value and chi-squared test for categorical value compared between groups, respectively
	Controls	At-Risk
	N = 48	N = 23	N = 9	N = 20	N = 29
		FDR+ACPA- (ACPA- At-Risk)	FDR−ACPA+	FDR+ACPA+	ACPA+ At-Risk (FDR−ACPA+ and FDR+ACPA+)	p-values (Control vs FDR+ACPA-)	p-values (Control vs FDR-ACPA+)	p-values (Control vs FDR+ACPA+)	p-values (Control vs ACPA+ At-Risk)	p-values (ACPA- at-risk vs ACPA+ At-Risk)
Age, y/o (IQR)	48 (27-61)	57 (45-62)	64 (62-71)	65 (54-70)	64 (54-71)	0.12	<0.01	<0.01	<0.01	0.01
Female, (%)	34 (70.8%)	14 (60.9%)	6 (66.6%)	14 (70.0%)	20 (69.0%)	0.57	0.99	0.99	0.99	0.75
non-Hispanic, (%)	42 (87.5%)	21 (91.3%)	9 (100%)	17 (85.0%)	26 (89.7%)	0.99	0.69	0.92	0.99	0.99
RF+, (%)	N/A	3 (13.0%)	5 (55.6%)	3 (15.0%)	8 (27.6%)	N/A	N/A	N/A	N/A	N/A
