# Supplementary material for: Deep immunophenotyping reveals circulating activated lymphocytes in individuals at risk for rheumatoid arthritis
Source: J Clin Invest. 2025 Mar 17;135(6):e185217. doi: 10.1172/JCI185217 (PMC11910230; doi:10.1172/JCI185217)
Supplement: Supplemental table 2 [file jci-135-185217-s115.xlsx]

## Sheet: Sheet1
Supplementary Table 2. Mass cytometry panels for each immune cell type.
NK cell + others				T Cell				B Cell				Myeloid
Marker	Ab Clone	Metal		Marker	Ab Clone	Metal		Marker	Ab Clone	Metal		Marker	Ab Clone	Metal
CD45	HI30	89Y		CD45	HI30	89Y		CD45	HI30	89Y		CD45	HI30	89Y
CD172ab	SE5A5	111Cd		CD172ab	SE5A5	111Cd		CD172ab	SE5A5	111Cd		CD172ab	SE5A5	111Cd
CD8a	RPA T8	112Cd		CD8a	RPA T8	112Cd		CD8a	RPA T8	112Cd		CD8a	RPA T8	112Cd
CD20	2H7	113Cd		CD20	2H7	113Cd		CD20	2H7	113Cd		CD20	2H7	113Cd
CD4	RPA T4	114Cd		CD4	RPA T4	114Cd		CD4	RPA T4	114Cd		CD4	RPA T4	114Cd
CD3	UCHT1	115In		CD3	UCHT1	115In		CD3	UCHT1	115In		CD3	UCHT1	115In
CD56	NCAM16.2	116Cd		CD56	NCAM16.2	116Cd		CD56	NCAM16.2	116Cd		CD56	NCAM16.2	116Cd
GNLY	Polyclonal	141Pr		CCR6	G034E3	141Pr		CD27	O323	141Pr		Siglec-6	767329	141Pr
KIR2DS1	1127B	142Nd		CD45RA	REA562	142Nd		Bcl-6	IG191E/A8	142Nd		TLR4	610015	142Nd
CD2	TS1/8	143Nd		MX1	D3W7I	143Nd		SLAMF7	235614	143Nd		CD36	5-271	143Nd
DAP12	406288	144Nd		CCR4	L291H4	144Nd		CD24	ML5	144Nd		CD64	10.1	144Nd
NKG2C	REA205	145Nd		PU.1	phpu13	145Nd		CD19	HIB19	145Nd		CD163	REA812	145Nd
SH2D1A	1A9	146Nd		SH2D1A	1A9	146Nd		AICDA	EK2-5G9	146Nd		CD74	LN2	146Nd
CD7	6B7	147Sm		CD45RO	REA611	147Sm		CD86	IT2.2	147Sm		CD86	IT2.2	147Sm
GZMA	CB9	148Nd		CXCR3	REA232	148Nd		CD1c	L161	148Nd		CD1c	L161	148Nd
GZMK	GM26E7	149Sm		GZMK	GM26E7	149Sm		CD22	HIB22	149Sm		CD1d	51.1	149Sm
2B4	C1.7	150Nd		TACTILE	628211	150Nd		CD11c	Bu15	150Nd		CD11c	Bu15	150Nd
TCRVd1	REA173	151Eu		PD-1	EH12.2H7	151Eu		CD5	UCHT2	151Eu		CD123	6H6	151Eu
PSGL-1	CHO131	152Sm		CTLA-4	L3D10	152Sm		Bcl-2	100	152Sm		CD14	M5E2	152Sm
CD69	FN50	153Eu		CD69	FN50	153Eu		IgD	IA6-2	153Eu		CD85d	42D1	153Eu
TCRgd	REA591	154Sm		CXCR5	J252D4	154Sm		CXCR5	J252D4	154Sm		CD15	MC-480	154Sm
EOMES	WD1928	155Gd		CD15s	FH6	155Gd		CD23	EBVCS-5	155Gd		Siglec-1	7-239	155Gd
CD8b	SIDI8BEE	156Gd		CD8b	SIDI8BEE	156Gd		CD95	DX2	156Gd		XCR1	1097A	156Gd
CD16	3G8	157Gd		CD25	M-A251	157Gd		CD25	M-A251	157Gd		CD16	3G8	157Gd
CD39	A1	158Gd		CD39	A1	158Gd		CD39	A1	158Gd		CD39	A1	158Gd
PLZF	R17-809	159Tb		TCF1	7F11A10	159Tb		TLR9	S16013D	159Tb		TLR9	S16013D	159Tb
NKp30	P30-15	160Gd		ICOS	C398.4A	160Gd		CD307d	413D12	160Gd		FPR1	350418	160Gd
MR-1-tet	5-OP-RU	161Dy		AHR	FF3399	161Dy		CD138	REA929	161Dy		CD303	REA693	161Dy
NKp80	5D12	162Dy		Nur77	H1648	162Dy		Nur77	H1648	162Dy		MARCO	Polyclonal	162Dy
4-1BB	REA765	163Dy		CCR2	K036C2	163Dy		CD83	HB15e	163Dy		CCR2	K036C2	163Dy
CXCR6	K041E5	164Dy		CD161	HP-3G10	164Dy		CD79b	CB3-1	164Dy		CD141	M80	164Dy
KIR2DS2	Polyclonal	165Ho		FoxP3	REA1253	165Ho		CD38	HIT2	165Ho		CD38	HIT2	165Ho
CD107a	H4A3	166Er		CD40L	24-31	166Er		CD40	5C3	166Er		CLEC9A	REA976	166Er
GZMB	GB11	167Er		GZMB	GB11	167Er		CD10	HI10a	167Er		CD84	CD84.1.21	167Er
NKp46	REA808	168Er		Helios	REA829	168Er		IgA	IS11-8E10	168Er		HO-1	HO-1-1	168Er
CD3z	6B10.2	169Tm		CX3CR1	REA385	169Tm		Pax-5	1H9	169Tm		CX3CR1	REA385	169Tm
iNKT	6B11	170Er		RORyt	REA278	170Er		PD-L1	29E.2A3	170Er		PD-L1	29E.2A3	170Er
TCRVd2	REA771	171Yb		CD127	eBioRDR5	171Yb		IgG	G18-145	171Yb		CD206	19.2	171Yb
NKG2D	149810	172Yb		GATA3	REA174	172Yb		ISG15	539442	172Yb		IRF8	REA516	172Yb
TCRab	T10B9.1A-31	173Yb		TIGIT	MBSA43	173Yb		CD21	Bu32	173Yb		CD170	1A5	173Yb
Ki67	8D5	174Yb		Ki67	8D5	174Yb		Ki67	8D5	174Yb		Ki67	8D5	174Yb
Tbet	4B10	175Lu		T-bet	4B10	175Lu		T-bet	4B10	175Lu		CD85i	586326	175Lu
Perforin	dG9	176Yb		CCR7	REA546	176Yb		IgM	MHM-88	176Yb		CD68	Y1/82A	176Yb
CD57	REA769	194Pt		CD57	REA769	194Pt		Blimp1	646702	194Pt		CD180	MHR73-11	194Pt
HLA-DR	L243	195Pt		HLA-DR	L243	195Pt		HLA-DR	L243	195Pt		HLA-DR	L243	195Pt
SLAMF6	292811	196Pt		CD103	Ber-ACT8	196Pt		CD52	HI186	196Pt		FOLR2	94b/FOLR2	196Pt
CD38	HIT2	198Pt		CD38	HIT2	198Pt		IgE	MHE-18	198Pt		CD115	61708	198Pt
CD11b	ICRF44	209Bi		CD11b	ICRF44	209Bi		CD11b	ICRF44	209Bi		CD11b	ICRF44	209Bi
*Highlighted antibodies are common lineage markers included in each panel
