# Supplementary material for: Deep immunophenotyping reveals circulating activated lymphocytes in individuals at risk for rheumatoid arthritis
Source: J Clin Invest. 2025 Mar 17;135(6):e185217. doi: 10.1172/JCI185217 (PMC11910230; doi:10.1172/JCI185217)
Supplement: Supplemental table 3 [file jci-135-185217-s116.xlsx]

## Sheet: T cells
Supplementary Table 3. Differentially expressed proteins in cell types (AUC>0.6)
protein	cluster	logFC	AUC	pval	padj
CD4	T-0:CD4+ Tnaive	0.883638	0.688932	0	0
CD3	T-0:CD4+ Tnaive	0.414896	0.726278	0	0
CD45RA	T-0:CD4+ Tnaive	1.09545	0.844342	0	0
TCF1	T-0:CD4+ Tnaive	0.855985	0.761228	0	0
CCR7	T-0:CD4+ Tnaive	0.656704	0.80065	0	0
CD38	T-0:CD4+ Tnaive	0.385537	0.728	0	0
CD4	T-1:CCR2+CD4+ T	0.94287	0.71461	0	0
CCR6	T-1:CCR2+CD4+ T	0.0915963	0.602065	0	0
CCR4	T-1:CCR2+CD4+ T	0.279904	0.610994	0	0
CD45RO	T-1:CCR2+CD4+ T	0.569611	0.733108	0	0
CXCR3	T-1:CCR2+CD4+ T	0.368212	0.611515	0	0
TACTILE	T-1:CCR2+CD4+ T	0.198597	0.637254	0	0
CD25	T-1:CCR2+CD4+ T	0.193489	0.641755	0	0
AHR	T-1:CCR2+CD4+ T	0.239243	0.659344	0	0
CCR2	T-1:CCR2+CD4+ T	1.93403	0.962462	0	0
CD161	T-1:CCR2+CD4+ T	0.594129	0.695441	0	0
CD40L	T-1:CCR2+CD4+ T	0.552665	0.756396	0	0
CD127	T-1:CCR2+CD4+ T	1.1936	0.835143	0	0
GATA3	T-1:CCR2+CD4+ T	0.256813	0.61852	0	0
CD45RA	T-10:TCF1-SH2D1AlowCD4+ Tnaive	0.182037	0.600436	0	0
CCR7	T-10:TCF1-SH2D1AlowCD4+ Tnaive	0.298772	0.660044	0	0
CD38	T-10:TCF1-SH2D1AlowCD4+ Tnaive	0.212586	0.631348	0	0
CD4	T-11:Tfh1 (CXCR5+CXCR3+CD4+)	0.786305	0.666585	0	0
MX1	T-11:Tfh1 (CXCR5+CXCR3+CD4+)	0.339556	0.619992	0	0
CD45RO	T-11:Tfh1 (CXCR5+CXCR3+CD4+)	0.747738	0.757973	0	0
CXCR3	T-11:Tfh1 (CXCR5+CXCR3+CD4+)	1.16036	0.820718	0	0
PD-1	T-11:Tfh1 (CXCR5+CXCR3+CD4+)	0.425145	0.694678	0	0
CXCR5	T-11:Tfh1 (CXCR5+CXCR3+CD4+)	0.991587	0.801179	0	0
TCF1	T-11:Tfh1 (CXCR5+CXCR3+CD4+)	0.359748	0.611465	0	0
ICOS	T-11:Tfh1 (CXCR5+CXCR3+CD4+)	0.290026	0.635704	0	0
CD40L	T-11:Tfh1 (CXCR5+CXCR3+CD4+)	0.441475	0.704599	0	0
TIGIT	T-11:Tfh1 (CXCR5+CXCR3+CD4+)	0.815896	0.801816	0	0
SH2D1A	T-12:Innate-like T (CD161+ GZMK+ CCR2+ DNT)	1.01353	0.829868	0	0
GZMK	T-12:Innate-like T (CD161+ GZMK+ CCR2+ DNT)	1.5854	0.919178	0	0
CD69	T-12:Innate-like T (CD161+ GZMK+ CCR2+ DNT)	0.346198	0.646866	0	0
CCR2	T-12:Innate-like T (CD161+ GZMK+ CCR2+ DNT)	1.54307	0.880234	0	0
CD161	T-12:Innate-like T (CD161+ GZMK+ CCR2+ DNT)	2.50743	0.94906	0	0
Helios	T-12:Innate-like T (CD161+ GZMK+ CCR2+ DNT)	0.794012	0.74527	0	0
CD127	T-12:Innate-like T (CD161+ GZMK+ CCR2+ DNT)	0.607051	0.665189	0	0
T-bet	T-12:Innate-like T (CD161+ GZMK+ CCR2+ DNT)	0.797114	0.776205	0	0
CD56	T-13:cytotoxic (CD57+GZMB+Tbet+CX3CR1+) CD4+ T	0.211647	0.608688	0	0
PU.1	T-13:cytotoxic (CD57+GZMB+Tbet+CX3CR1+) CD4+ T	0.122607	0.603948	0	0
SH2D1A	T-13:cytotoxic (CD57+GZMB+Tbet+CX3CR1+) CD4+ T	0.263778	0.60014	0	0
GZMB	T-13:cytotoxic (CD57+GZMB+Tbet+CX3CR1+) CD4+ T	3.47091	0.935594	0	0
CX3CR1	T-13:cytotoxic (CD57+GZMB+Tbet+CX3CR1+) CD4+ T	1.66803	0.915623	0	0
T-bet	T-13:cytotoxic (CD57+GZMB+Tbet+CX3CR1+) CD4+ T	1.91444	0.921831	0	0
CD57	T-13:cytotoxic (CD57+GZMB+Tbet+CX3CR1+) CD4+ T	4.16455	0.955667	0	0
HLA-DR	T-13:cytotoxic (CD57+GZMB+Tbet+CX3CR1+) CD4+ T	0.538229	0.673071	0	0
CD103	T-13:cytotoxic (CD57+GZMB+Tbet+CX3CR1+) CD4+ T	0.185597	0.653633	0	0
CD4	T-14:Tph (ICOS+CD4+)	0.767975	0.662648	0	0
CCR4	T-14:Tph (ICOS+CD4+)	0.875237	0.76497	0	0
CD45RO	T-14:Tph (ICOS+CD4+)	0.888333	0.785582	0	0
CXCR3	T-14:Tph (ICOS+CD4+)	0.447957	0.628638	0	0
PD-1	T-14:Tph (ICOS+CD4+)	0.414679	0.666872	0	0
CTLA-4	T-14:Tph (ICOS+CD4+)	0.536675	0.712121	0	0
CD39	T-14:Tph (ICOS+CD4+)	0.509081	0.652786	0	0
ICOS	T-14:Tph (ICOS+CD4+)	1.18962	0.804058	0	0
AHR	T-14:Tph (ICOS+CD4+)	0.233078	0.639568	0	0
CCR2	T-14:Tph (ICOS+CD4+)	0.629583	0.659178	0	0
FoxP3	T-14:Tph (ICOS+CD4+)	0.307643	0.613911	0	0
CD40L	T-14:Tph (ICOS+CD4+)	0.416967	0.658825	0	0
Ki67	T-14:Tph (ICOS+CD4+)	1.92778	0.828213	0	0
HLA-DR	T-14:Tph (ICOS+CD4+)	1.0028	0.7144	0	0
CD38	T-14:Tph (ICOS+CD4+)	0.685273	0.64406	0	0
CD8a	T-15:GZMB+GZMK+CD8+ T	1.10008	0.843463	0	0
CD45RA	T-15:GZMB+GZMK+CD8+ T	0.345992	0.602942	0	0
SH2D1A	T-15:GZMB+GZMK+CD8+ T	1.03152	0.809921	0	0
GZMK	T-15:GZMB+GZMK+CD8+ T	0.954224	0.750508	0	0
CD8b	T-15:GZMB+GZMK+CD8+ T	2.3557	0.857162	0	0
GZMB	T-15:GZMB+GZMK+CD8+ T	3.02605	0.911243	0	0
CX3CR1	T-15:GZMB+GZMK+CD8+ T	1.00745	0.814813	0	0
TIGIT	T-15:GZMB+GZMK+CD8+ T	0.750753	0.765029	0	0
T-bet	T-15:GZMB+GZMK+CD8+ T	1.4577	0.874497	0	0
HLA-DR	T-15:GZMB+GZMK+CD8+ T	0.24652	0.637033	0	0
CD8a	T-16:GATA3+CCR4+CD8+ T (Tc2)	0.627395	0.753582	0	0
CCR4	T-16:GATA3+CCR4+CD8+ T (Tc2)	0.91094	0.818911	0	0
CD45RO	T-16:GATA3+CCR4+CD8+ T (Tc2)	0.226037	0.611808	0	0
TACTILE	T-16:GATA3+CCR4+CD8+ T (Tc2)	0.211438	0.645452	0	0
CD8b	T-16:GATA3+CCR4+CD8+ T (Tc2)	2.50768	0.876349	0	0
CD25	T-16:GATA3+CCR4+CD8+ T (Tc2)	0.303836	0.671102	0	0
ICOS	T-16:GATA3+CCR4+CD8+ T (Tc2)	0.262702	0.607202	0	0
AHR	T-16:GATA3+CCR4+CD8+ T (Tc2)	0.147	0.614055	0	0
CCR2	T-16:GATA3+CCR4+CD8+ T (Tc2)	0.472619	0.665186	0	0
CD127	T-16:GATA3+CCR4+CD8+ T (Tc2)	0.651141	0.682473	0	0
GATA3	T-16:GATA3+CCR4+CD8+ T (Tc2)	0.599413	0.723221	0	0
SH2D1A	T-17:cytotoxic (GZMB+Tbet+CX3CR1+) CD4+ T	0.556137	0.693565	0	0
GZMK	T-17:cytotoxic (GZMB+Tbet+CX3CR1+) CD4+ T	0.309652	0.60869	0	0
CD161	T-17:cytotoxic (GZMB+Tbet+CX3CR1+) CD4+ T	0.311171	0.640178	0	0
GZMB	T-17:cytotoxic (GZMB+Tbet+CX3CR1+) CD4+ T	2.7624	0.899704	0	0
CX3CR1	T-17:cytotoxic (GZMB+Tbet+CX3CR1+) CD4+ T	1.26394	0.86746	0	0
T-bet	T-17:cytotoxic (GZMB+Tbet+CX3CR1+) CD4+ T	1.73435	0.902453	0	0
CD45RA	T-18:CD45RA+ TCF1int DNT	1.38153	0.81657	0	0
SH2D1A	T-18:CD45RA+ TCF1int DNT	0.857049	0.74516	0	0
CXCR3	T-18:CD45RA+ TCF1int DNT	0.328089	0.619756	0	0
GZMK	T-18:CD45RA+ TCF1int DNT	0.64927	0.697297	0	0
Helios	T-18:CD45RA+ TCF1int DNT	0.628336	0.651716	0	0
TIGIT	T-18:CD45RA+ TCF1int DNT	0.546728	0.666566	0	0
Ki67	T-18:CD45RA+ TCF1int DNT	0.7629	0.604502	0	0
CD38	T-18:CD45RA+ TCF1int DNT	0.740505	0.632287	0	0
CD8a	T-19:CD38+HLADR+Ki67+CD8+ T	0.885451	0.758691	0	0
SH2D1A	T-19:CD38+HLADR+Ki67+CD8+ T	0.829749	0.740147	0	0
CD45RO	T-19:CD38+HLADR+Ki67+CD8+ T	0.386125	0.622002	0	0
CXCR3	T-19:CD38+HLADR+Ki67+CD8+ T	0.374802	0.625709	0	0
GZMK	T-19:CD38+HLADR+Ki67+CD8+ T	0.337019	0.640193	0	0
PD-1	T-19:CD38+HLADR+Ki67+CD8+ T	0.392329	0.642714	0	0
CD8b	T-19:CD38+HLADR+Ki67+CD8+ T	1.52685	0.743003	0	0
CD39	T-19:CD38+HLADR+Ki67+CD8+ T	0.306214	0.602775	0	0
ICOS	T-19:CD38+HLADR+Ki67+CD8+ T	0.389301	0.606459	0	0
GZMB	T-19:CD38+HLADR+Ki67+CD8+ T	1.67016	0.755966	0	0
CX3CR1	T-19:CD38+HLADR+Ki67+CD8+ T	0.664047	0.688754	0	0
TIGIT	T-19:CD38+HLADR+Ki67+CD8+ T	0.564817	0.704095	0	0
Ki67	T-19:CD38+HLADR+Ki67+CD8+ T	3.44551	0.972716	0	0
T-bet	T-19:CD38+HLADR+Ki67+CD8+ T	1.33414	0.821399	0	0
CD57	T-19:CD38+HLADR+Ki67+CD8+ T	1.39205	0.680331	0	0
HLA-DR	T-19:CD38+HLADR+Ki67+CD8+ T	2.10256	0.884745	0	0
CD103	T-19:CD38+HLADR+Ki67+CD8+ T	0.140756	0.60619	0	0
CD38	T-19:CD38+HLADR+Ki67+CD8+ T	0.931502	0.770386	0	0
CD4	T-2:CD45RAlow CD4+ Tnaive	0.774505	0.6535	0	0
CD3	T-2:CD45RAlow CD4+ Tnaive	0.249008	0.635901	0	0
TCF1	T-2:CD45RAlow CD4+ Tnaive	0.771526	0.7361	0	0
CCR7	T-2:CD45RAlow CD4+ Tnaive	0.406921	0.713208	0	0
CD38	T-2:CD45RAlow CD4+ Tnaive	0.312219	0.665101	0	0
CD4	T-20:CD57+CD40L+CD4+ T	0.648631	0.626939	0	0
SH2D1A	T-20:CD57+CD40L+CD4+ T	0.464437	0.654372	0	0
CD45RO	T-20:CD57+CD40L+CD4+ T	0.88748	0.792792	0	0
CXCR3	T-20:CD57+CD40L+CD4+ T	0.512618	0.674874	0	0
GZMK	T-20:CD57+CD40L+CD4+ T	0.503713	0.678925	0	0
PD-1	T-20:CD57+CD40L+CD4+ T	0.526386	0.723383	0	0
CD40L	T-20:CD57+CD40L+CD4+ T	0.319474	0.638228	0	0
TIGIT	T-20:CD57+CD40L+CD4+ T	0.33787	0.632668	0	0
T-bet	T-20:CD57+CD40L+CD4+ T	0.178262	0.63372	0	0
CD57	T-20:CD57+CD40L+CD4+ T	2.10493	0.891351	0	0
HLA-DR	T-20:CD57+CD40L+CD4+ T	0.347165	0.624668	7.02187e-308	2.4075e-307
CD8a	T-21:CXCR5+CD8+ T	0.334119	0.6808	0	0
CD56	T-21:CXCR5+CD8+ T	0.102481	0.6153	1.69242e-137	3.69256e-137
CCR6	T-21:CXCR5+CD8+ T	0.204813	0.714944	0	0
CD45RA	T-21:CXCR5+CD8+ T	0.644752	0.714138	0	0
CCR4	T-21:CXCR5+CD8+ T	1.39434	0.913503	0	0
CXCR3	T-21:CXCR5+CD8+ T	1.8917	0.935444	0	0
CXCR5	T-21:CXCR5+CD8+ T	0.524247	0.807227	0	0
CD8b	T-21:CXCR5+CD8+ T	1.51912	0.756158	0	0
CD39	T-21:CXCR5+CD8+ T	0.0969664	0.626231	2.10841e-164	5.32652e-164
CCR2	T-21:CXCR5+CD8+ T	0.0582814	0.610147	1.17663e-125	2.45557e-125
GZMB	T-21:CXCR5+CD8+ T	1.12347	0.641973	2.0473e-207	5.78061e-207
CX3CR1	T-21:CXCR5+CD8+ T	2.68716	0.974808	0	0
T-bet	T-21:CXCR5+CD8+ T	0.414852	0.621425	2.83285e-152	6.4751e-152
CCR7	T-21:CXCR5+CD8+ T	0.202122	0.654433	4.94611e-245	1.69581e-244
CD57	T-21:CXCR5+CD8+ T	1.44463	0.762772	0	0
CD45	T-22:TEMRA CD8+ T	1.15637	0.899392	0	0
CD8a	T-22:TEMRA CD8+ T	1.29114	0.871815	4.18977e-281	2.01109e-280
CD3	T-22:TEMRA CD8+ T	0.532523	0.788448	5.11355e-170	1.88808e-169
CD56	T-22:TEMRA CD8+ T	1.43198	0.934837	0	0
CD45RA	T-22:TEMRA CD8+ T	2.52549	0.955688	0	0
CXCR3	T-22:TEMRA CD8+ T	0.368542	0.651033	5.57544e-48	1.40853e-47
CD8b	T-22:TEMRA CD8+ T	2.12377	0.835057	1.12949e-228	4.51795e-228
Nur77	T-22:TEMRA CD8+ T	0.228495	0.64114	4.00965e-42	9.62317e-42
GZMB	T-22:TEMRA CD8+ T	4.6855	0.986055	0	0
Helios	T-22:TEMRA CD8+ T	2.42666	0.975145	0	0
CX3CR1	T-22:TEMRA CD8+ T	2.52106	0.965226	0	0
TIGIT	T-22:TEMRA CD8+ T	0.286113	0.623818	8.17943e-33	1.86958e-32
T-bet	T-22:TEMRA CD8+ T	2.4416	0.966098	0	0
CD57	T-22:TEMRA CD8+ T	5.03495	0.974571	0	0
CD103	T-22:TEMRA CD8+ T	0.33893	0.730081	6.69087e-109	2.14108e-108
CCR6	T-23:PD1highCTLA4+CCR6+CD103+ DPT	0.564805	0.79218	7.23526e-89	4.34116e-88
PD-1	T-23:PD1highCTLA4+CCR6+CD103+ DPT	2.72789	0.923627	1.24616e-184	1.19631e-183
CTLA-4	T-23:PD1highCTLA4+CCR6+CD103+ DPT	2.1826	0.937792	4.82285e-197	7.71656e-196
CD8b	T-23:PD1highCTLA4+CCR6+CD103+ DPT	0.522908	0.667995	1.45378e-30	3.87674e-30
FoxP3	T-23:PD1highCTLA4+CCR6+CD103+ DPT	0.68347	0.606422	3.34406e-13	6.68812e-13
CD57	T-23:PD1highCTLA4+CCR6+CD103+ DPT	0.427358	0.748602	7.48321e-65	2.76303e-64
CD103	T-23:PD1highCTLA4+CCR6+CD103+ DPT	1.70736	0.936078	1.61262e-195	1.93514e-194
CD4	T-24:TCF1highICOS+CD4+ Tnaive	0.721036	0.654711	4.02254e-06	4.82705e-05
CTLA-4	T-24:TCF1highICOS+CD4+ Tnaive	0.0518536	0.600139	0.00284484	0.017069
TCF1	T-24:TCF1highICOS+CD4+ Tnaive	5.22604	0.999995	3.33237e-50	1.59954e-48
ICOS	T-24:TCF1highICOS+CD4+ Tnaive	1.15248	0.756088	2.32714e-14	5.58514e-13
AHR	T-24:TCF1highICOS+CD4+ Tnaive	0.333308	0.672491	2.7471e-07	4.39536e-06
CD127	T-24:TCF1highICOS+CD4+ Tnaive	0.420913	0.609217	0.0011358	0.00908638
MX1	T-25:GZMK+CD4+ T	1.47195	0.921658	4.20262e-16	1.83387e-15
PU.1	T-25:GZMK+CD4+ T	1.47147	0.903184	7.46937e-15	2.75792e-14
SH2D1A	T-25:GZMK+CD4+ T	0.687383	0.737246	4.74391e-06	1.42317e-05
GZMK	T-25:GZMK+CD4+ T	2.01262	0.939187	2.4398e-17	1.1711e-16
CTLA-4	T-25:GZMK+CD4+ T	2.28637	0.964475	3.29417e-19	2.25886e-18
TCF1	T-25:GZMK+CD4+ T	1.94176	0.961056	5.97682e-19	3.58609e-18
AHR	T-25:GZMK+CD4+ T	2.6278	0.97032	1.17774e-19	1.88439e-18
Nur77	T-25:GZMK+CD4+ T	2.64444	0.966231	2.4217e-19	2.17815e-18
FoxP3	T-25:GZMK+CD4+ T	3.28991	0.996756	9.60908e-22	4.03862e-20
CD40L	T-25:GZMK+CD4+ T	2.12932	0.959519	7.80144e-19	4.16077e-18
GZMB	T-25:GZMK+CD4+ T	1.41987	0.856383	6.25967e-12	2.00309e-11
Helios	T-25:GZMK+CD4+ T	2.31956	0.965984	2.52891e-19	2.17815e-18
RORgt	T-25:GZMK+CD4+ T	2.74999	0.993747	1.68276e-21	4.03862e-20
GATA3	T-25:GZMK+CD4+ T	2.09114	0.965563	2.72268e-19	2.17815e-18
Ki67	T-25:GZMK+CD4+ T	1.81456	0.914008	1.40481e-15	5.61923e-15
T-bet	T-25:GZMK+CD4+ T	1.96498	0.898182	1.59336e-14	5.46295e-14
CD8a	T-3:GZMB+CD57+CD8+ T	1.14886	0.838508	0	0
CD45RA	T-3:GZMB+CD57+CD8+ T	0.739144	0.690184	0	0
SH2D1A	T-3:GZMB+CD57+CD8+ T	0.431512	0.647199	0	0
CD8b	T-3:GZMB+CD57+CD8+ T	1.89183	0.805325	0	0
GZMB	T-3:GZMB+CD57+CD8+ T	3.91032	0.971877	0	0
CX3CR1	T-3:GZMB+CD57+CD8+ T	1.73905	0.932608	0	0
TIGIT	T-3:GZMB+CD57+CD8+ T	0.401347	0.65641	0	0
T-bet	T-3:GZMB+CD57+CD8+ T	1.94408	0.938422	0	0
CD57	T-3:GZMB+CD57+CD8+ T	4.33093	0.978098	0	0
HLA-DR	T-3:GZMB+CD57+CD8+ T	0.599429	0.696241	0	0
CD103	T-3:GZMB+CD57+CD8+ T	0.183011	0.655708	0	0
CD8a	T-4:CD8+ Tnaive	1.01842	0.855138	0	0
CD45RA	T-4:CD8+ Tnaive	1.40194	0.840356	0	0
CXCR3	T-4:CD8+ Tnaive	0.191821	0.60378	0	0
CD8b	T-4:CD8+ Tnaive	3.28139	0.953897	0	0
TCF1	T-4:CD8+ Tnaive	0.328579	0.600665	0	0
CCR7	T-4:CD8+ Tnaive	0.30744	0.665416	0	0
CD4	T-5:Th1	0.763231	0.654868	0	0
CXCR3	T-5:Th1	1.31298	0.873744	0	0
CD40L	T-5:Th1	0.193894	0.614555	0	0
CD127	T-5:Th1	0.5587	0.646982	0	0
CD4	T-6:Th2	0.819055	0.67525	0	0
CCR4	T-6:Th2	1.01426	0.84027	0	0
CD45RO	T-6:Th2	0.630134	0.744534	0	0
CD25	T-6:Th2	0.149425	0.622293	0	0
ICOS	T-6:Th2	0.405188	0.662348	0	0
CD40L	T-6:Th2	0.407654	0.705716	0	0
CD127	T-6:Th2	0.813132	0.725579	0	0
GATA3	T-6:Th2	0.334612	0.648846	0	0
CD4	T-7:Tfh	0.837312	0.680703	0	0
CD45RO	T-7:Tfh	0.459142	0.68666	0	0
CXCR5	T-7:Tfh	1.36397	0.886786	0	0
TCF1	T-7:Tfh	0.44829	0.638292	0	0
CD161	T-7:Tfh	0.749524	0.73957	0	0
CD40L	T-7:Tfh	0.469664	0.720983	0	0
CD127	T-7:Tfh	0.433492	0.610401	0	0
CD8a	T-8:Tbet+CXCR3+GZMK+CD8+ T	1.21689	0.867697	0	0
SH2D1A	T-8:Tbet+CXCR3+GZMK+CD8+ T	0.667048	0.698844	0	0
CXCR3	T-8:Tbet+CXCR3+GZMK+CD8+ T	1.12847	0.811175	0	0
GZMK	T-8:Tbet+CXCR3+GZMK+CD8+ T	0.951864	0.764839	0	0
CD8b	T-8:Tbet+CXCR3+GZMK+CD8+ T	2.65232	0.892571	0	0
TIGIT	T-8:Tbet+CXCR3+GZMK+CD8+ T	0.469774	0.696557	0	0
T-bet	T-8:Tbet+CXCR3+GZMK+CD8+ T	0.284355	0.670384	0	0
CCR4	T-9:Treg	0.759873	0.725429	0	0
CD45RO	T-9:Treg	0.369695	0.64076	0	0
CTLA-4	T-9:Treg	0.370722	0.709161	0	0
CD25	T-9:Treg	1.10943	0.850648	0	0
CD39	T-9:Treg	0.972537	0.774047	0	0
ICOS	T-9:Treg	0.521329	0.662332	0	0
FoxP3	T-9:Treg	1.24988	0.900112	0	0
Helios	T-9:Treg	1.70161	0.890397	0	0
TIGIT	T-9:Treg	0.895528	0.817997	0	0
Ki67	T-9:Treg	0.414347	0.600841	0	0
HLA-DR	T-9:Treg	0.431347	0.612331	0	0

## Sheet: Myeloid
Supplementary Table 3. Differentially expressed proteins in cell types (AUC>0.6)
protein	cluster	logFC	AUC	pval	padj
CD172ab	M-0:CD15+ cM	1.00853	0.74756	0	0
CD36	M-0:CD15+ cM	1.55554	0.740542	0	0
CD64	M-0:CD15+ cM	1.27559	0.748308	0	0
CD163	M-0:CD15+ cM	0.189336	0.634604	0	0
CD1d	M-0:CD15+ cM	0.637745	0.678343	0	0
CD14	M-0:CD15+ cM	1.70095	0.785955	0	0
CD15	M-0:CD15+ cM	2.15218	0.934966	0	0
CD39	M-0:CD15+ cM	0.620025	0.651995	0	0
FPR1	M-0:CD15+ cM	0.93257	0.719638	0	0
CCR2	M-0:CD15+ cM	1.65024	0.677017	0	0
CD38	M-0:CD15+ cM	0.950908	0.653925	0	0
CD84	M-0:CD15+ cM	0.744208	0.699919	0	0
IRF8	M-0:CD15+ cM	0.45637	0.655381	0	0
CD170	M-0:CD15+ cM	0.724811	0.697222	0	0
Ki67	M-0:CD15+ cM	0.797241	0.685882	0	0
CD68	M-0:CD15+ cM	1.15324	0.701737	0	0
CD11b	M-0:CD15+ cM	1.43089	0.781526	0	0
CD172ab	M-1:cM	0.875544	0.70952	0	0
CD36	M-1:cM	1.69567	0.791354	0	0
CD64	M-1:cM	1.36873	0.780248	0	0
CD163	M-1:cM	0.239166	0.648667	0	0
CD1d	M-1:cM	0.90918	0.749423	0	0
CD14	M-1:cM	1.56673	0.761487	0	0
CD39	M-1:cM	0.615739	0.652319	0	0
FPR1	M-1:cM	0.751202	0.67759	0	0
CCR2	M-1:cM	2.11948	0.839631	0	0
CD38	M-1:cM	0.834799	0.618058	0	0
CD84	M-1:cM	0.677946	0.680555	0	0
CD170	M-1:cM	0.448452	0.614334	0	0
Ki67	M-1:cM	0.618822	0.638644	0	0
CD11b	M-1:cM	1.11379	0.71032	0	0
CD15	M-10:Neutrophil	4.76709	0.976537	0	0
CD16	M-10:Neutrophil	1.51734	0.808031	0	0
PD-L1	M-10:Neutrophil	0.453128	0.759606	0	0
CD3	M-11:CCR2dimCD84dim	0.139996	0.648121	0	0
CD45	M-12:IRF8+CD38+ ncM	0.294583	0.600874	3.01813e-228	4.39001e-228
CD56	M-12:IRF8+CD38+ ncM	0.0213834	0.600536	9.87545e-227	1.39418e-226
CD16	M-12:IRF8+CD38+ ncM	1.56114	0.813043	0	0
CD38	M-12:IRF8+CD38+ ncM	0.504671	0.616838	1.79403e-305	2.69104e-305
CX3CR1	M-12:IRF8+CD38+ ncM	1.43822	0.820075	0	0
CD20	M-13:CD180+TLR9+HLADR+IRF8+	0.664331	0.927099	0	0
CD74	M-13:CD180+TLR9+HLADR+IRF8+	0.73956	0.718696	0	0
CD1c	M-13:CD180+TLR9+HLADR+IRF8+	0.239177	0.609595	2.14738e-235	3.22106e-235
TLR9	M-13:CD180+TLR9+HLADR+IRF8+	0.827056	0.870873	0	0
IRF8	M-13:CD180+TLR9+HLADR+IRF8+	1.14324	0.806381	0	0
CD180	M-13:CD180+TLR9+HLADR+IRF8+	0.820283	0.743823	0	0
HLA-DR	M-13:CD180+TLR9+HLADR+IRF8+	1.28062	0.715496	0	0
CD16	M-14:CD68dimCD38+ ncM	1.62324	0.796779	0	0
CX3CR1	M-14:CD68dimCD38+ ncM	0.767382	0.681677	0	0
CD74	M-15:CD141+CLEC9A+ cDC (cDC1)	1.72277	0.897269	0	0
CD39	M-15:CD141+CLEC9A+ cDC (cDC1)	1.24432	0.791529	0	0
TLR9	M-15:CD141+CLEC9A+ cDC (cDC1)	0.357997	0.743591	0	0
CD141	M-15:CD141+CLEC9A+ cDC (cDC1)	4.55887	0.999276	0	0
CD38	M-15:CD141+CLEC9A+ cDC (cDC1)	1.3583	0.838205	0	0
CLEC9A	M-15:CD141+CLEC9A+ cDC (cDC1)	3.05315	0.98941	0	0
IRF8	M-15:CD141+CLEC9A+ cDC (cDC1)	3.60486	0.98053	0	0
Ki67	M-15:CD141+CLEC9A+ cDC (cDC1)	1.4807	0.739888	0	0
HLA-DR	M-15:CD141+CLEC9A+ cDC (cDC1)	1.89201	0.850454	0	0
CD45	M-2:ncM	0.648019	0.704484	0	0
CD86	M-2:ncM	0.384258	0.684792	0	0
CD11c	M-2:ncM	1.21488	0.792496	0	0
CD123	M-2:ncM	1.01287	0.791892	0	0
CD85d	M-2:ncM	1.68144	0.907779	0	0
CD16	M-2:ncM	1.3383	0.81183	0	0
CD141	M-2:ncM	0.790863	0.737491	0	0
HO-1	M-2:ncM	2.94049	0.962402	0	0
CX3CR1	M-2:ncM	1.43469	0.834549	0	0
CD85i	M-2:ncM	1.78548	0.851975	0	0
HLA-DR	M-2:ncM	0.731031	0.625848	0	0
CD16	M-3:CD38+ ncM	1.8389	0.862889	0	0
CX3CR1	M-3:CD38+ ncM	1.25976	0.789716	0	0
CD45	M-4:CX3CR1+CCR2dimCD86+ cM	0.759709	0.735624	0	0
CD86	M-4:CX3CR1+CCR2dimCD86+ cM	0.505725	0.72917	0	0
CD11c	M-4:CX3CR1+CCR2dimCD86+ cM	1.46724	0.864967	0	0
CD123	M-4:CX3CR1+CCR2dimCD86+ cM	0.30738	0.658456	0	0
CD85d	M-4:CX3CR1+CCR2dimCD86+ cM	1.60578	0.878843	0	0
CD39	M-4:CX3CR1+CCR2dimCD86+ cM	1.09299	0.768862	0	0
FPR1	M-4:CX3CR1+CCR2dimCD86+ cM	0.987695	0.73969	0	0
MARCO	M-4:CX3CR1+CCR2dimCD86+ cM	0.208441	0.600167	0	0
CD141	M-4:CX3CR1+CCR2dimCD86+ cM	1.19624	0.805202	0	0
HO-1	M-4:CX3CR1+CCR2dimCD86+ cM	2.27597	0.880418	0	0
CX3CR1	M-4:CX3CR1+CCR2dimCD86+ cM	0.57709	0.665743	0	0
CD85i	M-4:CX3CR1+CCR2dimCD86+ cM	1.80147	0.855881	0	0
CD68	M-4:CX3CR1+CCR2dimCD86+ cM	0.862081	0.653951	0	0
HLA-DR	M-4:CX3CR1+CCR2dimCD86+ cM	2.3023	0.912316	0	0
FOLR2	M-4:CX3CR1+CCR2dimCD86+ cM	0.571714	0.652855	0	0
CD123	M-5:Basophil	3.35882	0.967739	0	0
CD38	M-5:Basophil	1.48134	0.852176	0	0
CD84	M-5:Basophil	0.880924	0.753398	0	0
PD-L1	M-5:Basophil	0.157185	0.618139	0	0
CD4	M-6:CD1c+FCGR1(CD64)+CX3CR1+ cDC (cDC2)	0.234877	0.621414	0	0
Siglec-6	M-6:CD1c+FCGR1(CD64)+CX3CR1+ cDC (cDC2)	0.124619	0.603393	0	0
CD74	M-6:CD1c+FCGR1(CD64)+CX3CR1+ cDC (cDC2)	0.739331	0.74283	0	0
CD1c	M-6:CD1c+FCGR1(CD64)+CX3CR1+ cDC (cDC2)	1.43848	0.871932	0	0
CD1d	M-6:CD1c+FCGR1(CD64)+CX3CR1+ cDC (cDC2)	1.56322	0.875369	0	0
CD11c	M-6:CD1c+FCGR1(CD64)+CX3CR1+ cDC (cDC2)	0.856664	0.685226	0	0
CD123	M-6:CD1c+FCGR1(CD64)+CX3CR1+ cDC (cDC2)	0.0872415	0.62476	0	0
CD141	M-6:CD1c+FCGR1(CD64)+CX3CR1+ cDC (cDC2)	0.424905	0.62795	0	0
CD38	M-6:CD1c+FCGR1(CD64)+CX3CR1+ cDC (cDC2)	0.666455	0.620954	0	0
CD206	M-6:CD1c+FCGR1(CD64)+CX3CR1+ cDC (cDC2)	0.686313	0.684728	0	0
IRF8	M-6:CD1c+FCGR1(CD64)+CX3CR1+ cDC (cDC2)	0.370307	0.613101	0	0
Ki67	M-6:CD1c+FCGR1(CD64)+CX3CR1+ cDC (cDC2)	1.34816	0.716815	0	0
HLA-DR	M-6:CD1c+FCGR1(CD64)+CX3CR1+ cDC (cDC2)	2.18504	0.887292	0	0
CD4	M-7:pDC	0.891989	0.842007	0	0
Siglec-6	M-7:pDC	0.188795	0.65671	0	0
CD74	M-7:pDC	1.44693	0.881044	0	0
CD123	M-7:pDC	3.89122	0.988588	0	0
TLR9	M-7:pDC	3.88095	0.999291	0	0
CD303	M-7:pDC	1.40826	0.978448	0	0
CD141	M-7:pDC	0.748001	0.697443	0	0
IRF8	M-7:pDC	4.17569	0.998822	0	0
HLA-DR	M-7:pDC	1.42579	0.77279	0	0
CD38	M-8:Ki67+ proliferating	2.02265	0.861149	0	0
Ki67	M-8:Ki67+ proliferating	2.77293	0.851463	0	0
Ki67	M-9:CD84dim cM	0.599085	0.638192	0	0

## Sheet: B cells
Supplementary Table 3. Differentially expressed proteins in cell types (AUC>0.6)
protein	cluster	logFC	AUC	pval	padj
CD22	B-0:Naive	0.419247	0.665677	0	0
IgD	B-0:Naive	1.02292	0.625731	0	0
CXCR5	B-0:Naive	0.456301	0.66859	0	0
CD23	B-0:Naive	1.2615	0.879571	0	0
CD39	B-0:Naive	0.510641	0.668271	0	0
CD40	B-0:Naive	0.398779	0.676944	0	0
Pax-5	B-0:Naive	0.475207	0.671175	0	0
CD21	B-0:Naive	0.521528	0.651533	0	0
HLA-DR	B-0:Naive	0.918661	0.777918	0	0
IgD	B-1:CD23- Naive	1.45547	0.784715	0	0
CXCR5	B-1:CD23- Naive	0.425477	0.651969	0	0
CD79b	B-1:CD23- Naive	0.113971	0.612855	0	0
CD38	B-1:CD23- Naive	0.672082	0.683118	0	0
Pax-5	B-1:CD23- Naive	0.462409	0.671896	0	0
CD21	B-1:CD23- Naive	0.463694	0.631605	0	0
IgM	B-1:CD23- Naive	1.41976	0.765958	0	0
CD27	B-10:PB	0.712834	0.76936	0	0
Bcl-6	B-10:PB	0.434852	0.689535	0	0
SLAMF7	B-10:PB	0.244443	0.634374	0	0
AICDA	B-10:PB	0.122871	0.611131	0	0
CD86	B-10:PB	0.210903	0.649167	0	0
CD11c	B-10:PB	0.641925	0.737786	0	0
CD95	B-10:PB	2.31466	0.97074	0	0
CD39	B-10:PB	1.48104	0.866074	0	0
Nur77	B-10:PB	0.225414	0.670246	0	0
CD38	B-10:PB	1.01739	0.678403	0	0
IgA	B-10:PB	1.83586	0.701533	0	0
IgG	B-10:PB	0.849882	0.690597	0	0
ISG15	B-10:PB	0.439732	0.7279	0	0
Ki67	B-10:PB	3.20304	0.946507	0	0
T-bet	B-10:PB	0.425295	0.714279	0	0
Blimp1	B-10:PB	0.277421	0.616471	0	0
CD52	B-10:PB	0.437939	0.674111	0	0
CD20	B-11:CD1c+CD5+TLR9+IgD+CD27+CD38high proliferating	0.346531	0.634911	0	0
Bcl-6	B-11:CD1c+CD5+TLR9+IgD+CD27+CD38high proliferating	0.486698	0.715066	0	0
CD1c	B-11:CD1c+CD5+TLR9+IgD+CD27+CD38high proliferating	1.00453	0.795446	0	0
CD11c	B-11:CD1c+CD5+TLR9+IgD+CD27+CD38high proliferating	0.234482	0.605251	4.08726e-303	1.03257e-302
CD5	B-11:CD1c+CD5+TLR9+IgD+CD27+CD38high proliferating	0.472579	0.619624	0	0
CD95	B-11:CD1c+CD5+TLR9+IgD+CD27+CD38high proliferating	0.603236	0.713306	0	0
CD39	B-11:CD1c+CD5+TLR9+IgD+CD27+CD38high proliferating	0.986681	0.739993	0	0
TLR9	B-11:CD1c+CD5+TLR9+IgD+CD27+CD38high proliferating	0.816032	0.789013	0	0
Nur77	B-11:CD1c+CD5+TLR9+IgD+CD27+CD38high proliferating	0.139543	0.615209	0	0
CD79b	B-11:CD1c+CD5+TLR9+IgD+CD27+CD38high proliferating	0.206372	0.600918	7.60475e-279	1.82514e-278
CD38	B-11:CD1c+CD5+TLR9+IgD+CD27+CD38high proliferating	1.21332	0.720004	0	0
Pax-5	B-11:CD1c+CD5+TLR9+IgD+CD27+CD38high proliferating	0.182796	0.609927	0	0
ISG15	B-11:CD1c+CD5+TLR9+IgD+CD27+CD38high proliferating	0.351336	0.691775	0	0
Ki67	B-11:CD1c+CD5+TLR9+IgD+CD27+CD38high proliferating	2.86025	0.942475	0	0
T-bet	B-11:CD1c+CD5+TLR9+IgD+CD27+CD38high proliferating	0.388881	0.702452	0	0
IgM	B-11:CD1c+CD5+TLR9+IgD+CD27+CD38high proliferating	1.67742	0.790278	0	0
HLA-DR	B-11:CD1c+CD5+TLR9+IgD+CD27+CD38high proliferating	0.454254	0.630979	0	0
CD52	B-11:CD1c+CD5+TLR9+IgD+CD27+CD38high proliferating	0.43076	0.672515	0	0
Bcl-6	B-12:Bcl6+SLAMF7+IgE+ DN	0.807007	0.791335	0	0
SLAMF7	B-12:Bcl6+SLAMF7+IgE+ DN	1.12781	0.930019	0	0
IgE	B-12:Bcl6+SLAMF7+IgE+ DN	0.58036	0.798516	0	0
CD20	B-13:USM	0.572683	0.725126	6.48569e-239	3.11313e-238
CD27	B-13:USM	0.705397	0.822721	0	0
CD11c	B-13:USM	0.50206	0.749259	2.13265e-292	1.13741e-291
Bcl-2	B-13:USM	0.449161	0.667066	1.69594e-132	6.78374e-132
IgD	B-13:USM	1.55845	0.830113	0	0
CD95	B-13:USM	1.34249	0.880443	0	0
T-bet	B-13:USM	0.106524	0.628567	2.94789e-79	1.01071e-78
CD52	B-13:USM	0.628407	0.749722	1.77772e-293	1.21901e-292
CD11c	B-14:BCL2high Naive	0.186192	0.633712	1.28466e-07	2.05545e-06
Bcl-2	B-14:BCL2high Naive	3.59073	0.991074	8.47177e-84	4.06645e-82
IgD	B-14:BCL2high Naive	0.762664	0.602931	4.79648e-05	0.000328901
IgA	B-14:BCL2high Naive	0.146715	0.682663	5.41921e-13	1.30061e-11
CD22	B-15:CD79bhigh Naive	0.395943	0.661193	8.52025e-08	1.02243e-06
IgD	B-15:CD79bhigh Naive	1.06344	0.694592	1.00985e-10	2.42363e-09
CXCR5	B-15:CD79bhigh Naive	0.401496	0.662424	6.78968e-08	1.02243e-06
CD23	B-15:CD79bhigh Naive	0.377899	0.643605	1.82963e-06	1.75644e-05
CD79b	B-15:CD79bhigh Naive	3.33292	0.998486	1.30018e-61	6.24089e-60
CD38	B-15:CD79bhigh Naive	0.526079	0.640663	2.95922e-06	2.36737e-05
CD45	B-16:CD10+Nur77high DN1	0.92086	0.818425	1.73643e-19	8.33484e-19
CD20	B-16:CD10+Nur77high DN1	0.300513	0.629611	0.00023781	0.000496299
Bcl-6	B-16:CD10+Nur77high DN1	0.451349	0.726115	1.44244e-10	5.32593e-10
AICDA	B-16:CD10+Nur77high DN1	0.0980721	0.620272	0.000649091	0.00124626
CD86	B-16:CD10+Nur77high DN1	0.240586	0.664419	3.1314e-06	7.9109e-06
CD22	B-16:CD10+Nur77high DN1	0.411859	0.666335	2.40128e-06	6.40341e-06
Bcl-2	B-16:CD10+Nur77high DN1	2.69122	0.999846	1.3494e-45	6.4771e-44
CXCR5	B-16:CD10+Nur77high DN1	0.405998	0.64329	4.84653e-05	0.000110778
CD25	B-16:CD10+Nur77high DN1	0.140599	0.627034	0.0003158	0.000631601
Nur77	B-16:CD10+Nur77high DN1	0.244027	0.692518	4.7957e-08	1.43871e-07
CD79b	B-16:CD10+Nur77high DN1	2.0494	0.977217	1.02362e-41	2.45668e-40
CD38	B-16:CD10+Nur77high DN1	1.25948	0.83688	1.27193e-21	6.78362e-21
CD40	B-16:CD10+Nur77high DN1	0.74154	0.781781	1.35242e-15	5.90149e-15
CD10	B-16:CD10+Nur77high DN1	1.3767	0.953943	6.53066e-38	7.83679e-37
ISG15	B-16:CD10+Nur77high DN1	0.156479	0.609609	0.00188422	0.00347857
HLA-DR	B-16:CD10+Nur77high DN1	1.67607	0.920949	7.7066e-33	5.28453e-32
IgD	B-17:TLR9highCD307d(FCRL4)+IgD+CD27-CD38+	0.873501	0.64485	5.96674e-05	0.000572807
CXCR5	B-17:TLR9highCD307d(FCRL4)+IgD+CD27-CD38+	0.279875	0.607817	0.00280948	0.0224758
TLR9	B-17:TLR9highCD307d(FCRL4)+IgD+CD27-CD38+	5.08706	0.999523	1.40336e-43	6.73614e-42
CD307d	B-17:TLR9highCD307d(FCRL4)+IgD+CD27-CD38+	1.58695	0.769562	8.0068e-14	1.92163e-12
CD138	B-17:TLR9highCD307d(FCRL4)+IgD+CD27-CD38+	0.531389	0.703607	1.6768e-08	2.68288e-07
T-bet	B-17:TLR9highCD307d(FCRL4)+IgD+CD27-CD38+	0.906505	0.67572	1.11813e-06	1.34175e-05
IgD	B-18:CD40highPDL1highCD10+IgD+CD27-CD38+	0.960225	0.655569	0.00025719	0.00293782
CXCR5	B-18:CD40highPDL1highCD10+IgD+CD27-CD38+	0.405616	0.65366	0.000306023	0.00293782
CD23	B-18:CD40highPDL1highCD10+IgD+CD27-CD38+	0.559568	0.657932	0.000206843	0.00293782
CD40	B-18:CD40highPDL1highCD10+IgD+CD27-CD38+	4.10827	0.999994	7.31293e-32	3.51021e-30
CD10	B-18:CD40highPDL1highCD10+IgD+CD27-CD38+	0.818971	0.761539	8.01193e-10	1.92286e-08
PD-L1	B-18:CD40highPDL1highCD10+IgD+CD27-CD38+	0.111289	0.63101	0.00208398	0.0142901
HLA-DR	B-18:CD40highPDL1highCD10+IgD+CD27-CD38+	0.471055	0.650988	0.000389098	0.00311278
Bcl-6	B-19:AICDA+SLAMF7+CD1c+IgD+CD27-CD38+CD24hi	0.480974	0.650591	0.000837102	0.00574013
SLAMF7	B-19:AICDA+SLAMF7+CD1c+IgD+CD27-CD38+CD24hi	0.413843	0.733068	2.34534e-07	2.25152e-06
CD24	B-19:AICDA+SLAMF7+CD1c+IgD+CD27-CD38+CD24hi	0.65327	0.715389	1.7748e-06	1.41984e-05
AICDA	B-19:AICDA+SLAMF7+CD1c+IgD+CD27-CD38+CD24hi	0.85293	0.81426	3.15712e-12	7.57709e-11
CD1c	B-19:AICDA+SLAMF7+CD1c+IgD+CD27-CD38+CD24hi	5.27108	0.999685	1.50977e-28	7.24692e-27
CD22	B-19:AICDA+SLAMF7+CD1c+IgD+CD27-CD38+CD24hi	0.710531	0.736053	1.64234e-07	1.97081e-06
CD11c	B-19:AICDA+SLAMF7+CD1c+IgD+CD27-CD38+CD24hi	0.648553	0.77683	8.23581e-10	1.31773e-08
CD79b	B-19:AICDA+SLAMF7+CD1c+IgD+CD27-CD38+CD24hi	0.642681	0.643049	0.001509	0.00905398
CD27	B-3:SM	0.397204	0.744879	0	0
CD24	B-3:SM	0.299805	0.635883	0	0
Bcl-2	B-3:SM	0.79462	0.783539	0	0
CD95	B-3:SM	0.504291	0.696539	0	0
IgA	B-3:SM	1.79127	0.7088	0	0
IgG	B-3:SM	0.850853	0.693481	0	0
CD52	B-3:SM	0.273296	0.615691	0	0
CD20	B-4:CD10+CD5+IgD+CD24high T1+T2	0.385095	0.662225	0	0
CD24	B-4:CD10+CD5+IgD+CD24high T1+T2	0.51491	0.732554	0	0
CD5	B-4:CD10+CD5+IgD+CD24high T1+T2	0.535376	0.742994	0	0
IgD	B-4:CD10+CD5+IgD+CD24high T1+T2	0.775775	0.601617	0	0
TLR9	B-4:CD10+CD5+IgD+CD24high T1+T2	0.20676	0.61045	0	0
CD79b	B-4:CD10+CD5+IgD+CD24high T1+T2	0.27103	0.608832	0	0
CD38	B-4:CD10+CD5+IgD+CD24high T1+T2	2.09718	0.932123	0	0
CD10	B-4:CD10+CD5+IgD+CD24high T1+T2	0.31022	0.708289	0	0
Pax-5	B-4:CD10+CD5+IgD+CD24high T1+T2	0.455099	0.687369	0	0
IgM	B-4:CD10+CD5+IgD+CD24high T1+T2	1.10481	0.685589	0	0
CD27	B-5:CD38−TLR9+CD24high Naïve	0.123307	0.619092	0	0
CD24	B-5:CD38−TLR9+CD24high Naïve	0.530787	0.738789	0	0
CD1c	B-5:CD38−TLR9+CD24high Naïve	0.346055	0.658252	0	0
Bcl-2	B-5:CD38−TLR9+CD24high Naïve	0.634673	0.728058	0	0
CD25	B-5:CD38−TLR9+CD24high Naïve	0.111244	0.614436	0	0
TLR9	B-5:CD38−TLR9+CD24high Naïve	0.247138	0.620223	0	0
CD79b	B-5:CD38−TLR9+CD24high Naïve	0.236773	0.63746	0	0
IgM	B-5:CD38−TLR9+CD24high Naïve	1.85612	0.840111	0	0
CD52	B-5:CD38−TLR9+CD24high Naïve	0.270074	0.614469	0	0
IgD	B-6:PAX5dim Naive	0.864318	0.612298	0	0
CD20	B-7:CXCR5-CD21-CD11c+Tbet+ aNaive	0.850529	0.796677	0	0
CD1c	B-7:CXCR5-CD21-CD11c+Tbet+ aNaive	0.430165	0.658244	0	0
CD11c	B-7:CXCR5-CD21-CD11c+Tbet+ aNaive	0.49089	0.695426	0	0
TLR9	B-7:CXCR5-CD21-CD11c+Tbet+ aNaive	1.20146	0.869746	0	0
CD79b	B-7:CXCR5-CD21-CD11c+Tbet+ aNaive	0.385984	0.658216	0	0
T-bet	B-7:CXCR5-CD21-CD11c+Tbet+ aNaive	0.891137	0.812614	0	0
IgM	B-7:CXCR5-CD21-CD11c+Tbet+ aNaive	1.10123	0.689444	0	0
CD52	B-7:CXCR5-CD21-CD11c+Tbet+ aNaive	0.258003	0.602144	0	0
Bcl-2	B-8:IgDlowIgMlow Naive	0.343111	0.611306	0	0
CD23	B-8:IgDlowIgMlow Naive	0.802355	0.729074	0	0
CD20	B-9:CXCR5-CD21-CD11c+Tbet+ DN2 (ABCs)	1.21404	0.873752	0	0
CD19	B-9:CXCR5-CD21-CD11c+Tbet+ DN2 (ABCs)	0.32003	0.629351	0	0
CD22	B-9:CXCR5-CD21-CD11c+Tbet+ DN2 (ABCs)	0.590365	0.682009	0	0
CD11c	B-9:CXCR5-CD21-CD11c+Tbet+ DN2 (ABCs)	1.62494	0.898355	0	0
CD95	B-9:CXCR5-CD21-CD11c+Tbet+ DN2 (ABCs)	0.811114	0.748371	0	0
TLR9	B-9:CXCR5-CD21-CD11c+Tbet+ DN2 (ABCs)	1.6745	0.931964	0	0
Nur77	B-9:CXCR5-CD21-CD11c+Tbet+ DN2 (ABCs)	0.133741	0.613035	0	0
IgA	B-9:CXCR5-CD21-CD11c+Tbet+ DN2 (ABCs)	1.18688	0.700385	0	0
IgG	B-9:CXCR5-CD21-CD11c+Tbet+ DN2 (ABCs)	0.437768	0.618042	0	0
T-bet	B-9:CXCR5-CD21-CD11c+Tbet+ DN2 (ABCs)	1.40797	0.912601	0	0

## Sheet: NK cells+others
Supplementary Table 3. Differentially expressed proteins in cell types (AUC>0.6)
protein	cluster	logFC	AUC	pval	padj
CD2	NK-0:CD56dimCD16+CD2+CD57+	1.08634	0.671668	0	0
CD16	NK-0:CD56dimCD16+CD2+CD57+	0.831872	0.645081	0	0
GZMB	NK-0:CD56dimCD16+CD2+CD57+	1.34302	0.730099	0	0
CD3z	NK-0:CD56dimCD16+CD2+CD57+	1.04498	0.703026	0	0
Perforin	NK-0:CD56dimCD16+CD2+CD57+	1.13397	0.669328	0	0
CD57	NK-0:CD56dimCD16+CD2+CD57+	3.28536	0.857179	0	0
CD2	NK-1:CD56dimCD16+CD2+CD57-	0.904538	0.647549	0	0
SH2D1A	NK-1:CD56dimCD16+CD2+CD57-	0.597139	0.661882	0	0
CD7	NK-1:CD56dimCD16+CD2+CD57-	0.810713	0.671205	0	0
GZMA	NK-1:CD56dimCD16+CD2+CD57-	0.715058	0.667386	0	0
PLZF	NK-1:CD56dimCD16+CD2+CD57-	0.336565	0.602072	0	0
NKp30	NK-1:CD56dimCD16+CD2+CD57-	0.64164	0.660141	0	0
NKp46	NK-1:CD56dimCD16+CD2+CD57-	0.656869	0.643886	0	0
CD45	NK-10:CD56-/dimCD16dimCD2+CD57dimCD7+GZMB+Tbet+	0.412679	0.639621	0	0
CD4	NK-11:CD56-/dimCD16-CD2+CD57-CD7+	0.774155	0.655375	0	0
CD3	NK-11:CD56-/dimCD16-CD2+CD57-CD7+	0.507375	0.761963	0	0
TCRab	NK-11:CD56-/dimCD16-CD2+CD57-CD7+	0.675529	0.684925	0	0
CD39	NK-12:CD56-/dimCD16-CD2-CD57-HLADR+Ki67highCD39high	3.66025	0.958656	0	0
TCRab	NK-12:CD56-/dimCD16-CD2-CD57-HLADR+Ki67highCD39high	0.511157	0.754415	0	0
Ki67	NK-12:CD56-/dimCD16-CD2-CD57-HLADR+Ki67highCD39high	4.93419	0.97236	0	0
HLA-DR	NK-12:CD56-/dimCD16-CD2-CD57-HLADR+Ki67highCD39high	3.718	0.949537	0	0
CD38	NK-12:CD56-/dimCD16-CD2-CD57-HLADR+Ki67highCD39high	2.18754	0.882448	0	0
CD172ab	NK-13:CD56-/dimCD16-CD2-CD57-HLADR+PSGL1+	0.35309	0.767446	0	0
CD4	NK-13:CD56-/dimCD16-CD2-CD57-HLADR+PSGL1+	0.271028	0.653209	0	0
PSGL-1	NK-13:CD56-/dimCD16-CD2-CD57-HLADR+PSGL1+	2.60331	0.792203	0	0
CD39	NK-13:CD56-/dimCD16-CD2-CD57-HLADR+PSGL1+	0.664141	0.698247	0	0
TCRab	NK-13:CD56-/dimCD16-CD2-CD57-HLADR+PSGL1+	0.199526	0.604915	1.48824e-291	2.30437e-291
Ki67	NK-13:CD56-/dimCD16-CD2-CD57-HLADR+PSGL1+	0.967519	0.725608	0	0
HLA-DR	NK-13:CD56-/dimCD16-CD2-CD57-HLADR+PSGL1+	2.05568	0.770696	0	0
CD11b	NK-13:CD56-/dimCD16-CD2-CD57-HLADR+PSGL1+	0.464844	0.617645	0	0
CD172ab	NK-14:CD56-/dimCD16-CD2-CD57-GZMB+HLADR+	0.266022	0.722107	0	0
CD4	NK-14:CD56-/dimCD16-CD2-CD57-GZMB+HLADR+	1.44929	0.963166	0	0
DAP12	NK-14:CD56-/dimCD16-CD2-CD57-GZMB+HLADR+	1.24671	0.853153	0	0
PSGL-1	NK-14:CD56-/dimCD16-CD2-CD57-GZMB+HLADR+	2.63932	0.885837	0	0
Ki67	NK-14:CD56-/dimCD16-CD2-CD57-GZMB+HLADR+	0.151448	0.672572	0	0
HLA-DR	NK-14:CD56-/dimCD16-CD2-CD57-GZMB+HLADR+	4.1016	0.97759	0	0
CD20	NK-15:CD56-/dimCD16-CD2-CD57-SLAMF6+CD39+	1.21162	0.950742	0	0
CD39	NK-15:CD56-/dimCD16-CD2-CD57-SLAMF6+CD39+	1.855	0.926318	0	0
HLA-DR	NK-15:CD56-/dimCD16-CD2-CD57-SLAMF6+CD39+	3.92678	0.968036	0	0
SLAMF6	NK-15:CD56-/dimCD16-CD2-CD57-SLAMF6+CD39+	0.312766	0.614922	1.26461e-253	1.9581e-253
CD56	NK-16:CD56brCD16-CD2+CD57-NKp46highGZMK+	1.3746	0.843224	0	0
CD2	NK-16:CD56brCD16-CD2+CD57-NKp46highGZMK+	1.38907	0.79195	0	0
SH2D1A	NK-16:CD56brCD16-CD2+CD57-NKp46highGZMK+	0.454079	0.657728	0	0
GZMK	NK-16:CD56brCD16-CD2+CD57-NKp46highGZMK+	1.03516	0.790898	0	0
EOMES	NK-16:CD56brCD16-CD2+CD57-NKp46highGZMK+	0.796035	0.739827	0	0
NKp46	NK-16:CD56brCD16-CD2+CD57-NKp46highGZMK+	1.30094	0.763944	0	0
NKG2D	NK-16:CD56brCD16-CD2+CD57-NKp46highGZMK+	0.480486	0.647242	0	0
CD16	NK-2:CD56dimCD16+CD2-CD57+	0.65433	0.618674	0	0
GZMB	NK-2:CD56dimCD16+CD2-CD57+	0.762885	0.600464	0	0
CD3z	NK-2:CD56dimCD16+CD2-CD57+	0.839028	0.670571	0	0
Perforin	NK-2:CD56dimCD16+CD2-CD57+	1.05379	0.681758	0	0
CD57	NK-2:CD56dimCD16+CD2-CD57+	2.19935	0.737617	0	0
GNLY	NK-3:CD56dimCD16+CD2+CD57dimPSGL1+	0.75435	0.654777	0	0
CD2	NK-3:CD56dimCD16+CD2+CD57dimPSGL1+	1.10158	0.706217	0	0
SH2D1A	NK-3:CD56dimCD16+CD2+CD57dimPSGL1+	0.625426	0.673147	0	0
CD7	NK-3:CD56dimCD16+CD2+CD57dimPSGL1+	0.721568	0.667974	0	0
GZMA	NK-3:CD56dimCD16+CD2+CD57dimPSGL1+	0.49107	0.606032	0	0
GZMK	NK-3:CD56dimCD16+CD2+CD57dimPSGL1+	0.366819	0.601576	0	0
PSGL-1	NK-3:CD56dimCD16+CD2+CD57dimPSGL1+	2.63337	0.944188	0	0
NKG2D	NK-3:CD56dimCD16+CD2+CD57dimPSGL1+	0.333226	0.612883	0	0
CD56	NK-4:CD56dimCD16+CD2+CD57dimKi67+	0.402544	0.620729	0	0
SH2D1A	NK-4:CD56dimCD16+CD2+CD57dimKi67+	0.539716	0.646447	0	0
CD7	NK-4:CD56dimCD16+CD2+CD57dimKi67+	0.694855	0.645199	0	0
EOMES	NK-4:CD56dimCD16+CD2+CD57dimKi67+	0.692211	0.703404	0	0
NKp30	NK-4:CD56dimCD16+CD2+CD57dimKi67+	0.572161	0.636149	0	0
NKp46	NK-4:CD56dimCD16+CD2+CD57dimKi67+	0.552105	0.605763	0	0
NKG2D	NK-4:CD56dimCD16+CD2+CD57dimKi67+	0.424368	0.630662	0	0
Ki67	NK-4:CD56dimCD16+CD2+CD57dimKi67+	3.76962	0.985335	0	0
CD38	NK-4:CD56dimCD16+CD2+CD57dimKi67+	0.998887	0.744539	0	0
SH2D1A	NK-5:CD56dimCD16+CD2-CD57-	0.564273	0.657032	0	0
CD7	NK-5:CD56dimCD16+CD2-CD57-	0.716184	0.644688	0	0
GZMA	NK-5:CD56dimCD16+CD2-CD57-	0.564655	0.632947	0	0
EOMES	NK-5:CD56dimCD16+CD2-CD57-	0.316654	0.603484	0	0
PLZF	NK-5:CD56dimCD16+CD2-CD57-	0.417387	0.631717	0	0
NKp30	NK-5:CD56dimCD16+CD2-CD57-	0.652541	0.663051	0	0
NKp46	NK-5:CD56dimCD16+CD2-CD57-	0.677875	0.645957	0	0
CD56	NK-6:CD56brCD16-CD2+CD57-CD7+NKp46highGZMK+	1.55135	0.89054	0	0
CD2	NK-6:CD56brCD16-CD2+CD57-CD7+NKp46highGZMK+	1.95028	0.901998	0	0
SH2D1A	NK-6:CD56brCD16-CD2+CD57-CD7+NKp46highGZMK+	0.627221	0.704677	0	0
CD7	NK-6:CD56brCD16-CD2+CD57-CD7+NKp46highGZMK+	1.30887	0.854543	0	0
GZMK	NK-6:CD56brCD16-CD2+CD57-CD7+NKp46highGZMK+	1.46744	0.882999	0	0
EOMES	NK-6:CD56brCD16-CD2+CD57-CD7+NKp46highGZMK+	0.621667	0.694149	0	0
NKp46	NK-6:CD56brCD16-CD2+CD57-CD7+NKp46highGZMK+	1.67046	0.824703	0	0
NKG2D	NK-6:CD56brCD16-CD2+CD57-CD7+NKp46highGZMK+	0.839923	0.752577	0	0
CD172ab	NK-7:CD56-/dimCD16-CD2dimCD57-HLADR+Ki67+PSGL1+	0.438908	0.82469	0	0
CD4	NK-7:CD56-/dimCD16-CD2dimCD57-HLADR+Ki67+PSGL1+	0.409004	0.743309	0	0
DAP12	NK-7:CD56-/dimCD16-CD2dimCD57-HLADR+Ki67+PSGL1+	1.07021	0.802288	0	0
PSGL-1	NK-7:CD56-/dimCD16-CD2dimCD57-HLADR+Ki67+PSGL1+	3.75281	0.955641	0	0
CD39	NK-7:CD56-/dimCD16-CD2dimCD57-HLADR+Ki67+PSGL1+	1.48976	0.883814	0	0
TCRab	NK-7:CD56-/dimCD16-CD2dimCD57-HLADR+Ki67+PSGL1+	0.477989	0.700418	0	0
Ki67	NK-7:CD56-/dimCD16-CD2dimCD57-HLADR+Ki67+PSGL1+	2.01867	0.873105	0	0
HLA-DR	NK-7:CD56-/dimCD16-CD2dimCD57-HLADR+Ki67+PSGL1+	3.44908	0.941706	0	0
CD11b	NK-7:CD56-/dimCD16-CD2dimCD57-HLADR+Ki67+PSGL1+	0.891276	0.671752	0	0
CD172ab	NK-8:CD56-/dimCD16-CD2-CD57-CD11b+	0.205978	0.678301	0	0
PSGL-1	NK-8:CD56-/dimCD16-CD2-CD57-CD11b+	2.72664	0.861625	0	0
CD107a	NK-8:CD56-/dimCD16-CD2-CD57-CD11b+	1.16262	0.836536	0	0
TCRab	NK-8:CD56-/dimCD16-CD2-CD57-CD11b+	0.444287	0.712434	0	0
Ki67	NK-8:CD56-/dimCD16-CD2-CD57-CD11b+	0.579213	0.730427	0	0
CD11b	NK-8:CD56-/dimCD16-CD2-CD57-CD11b+	1.18423	0.867031	0	0
CD172ab	NK-9:CD56-/dimCD16dimCD2-CD57-HLADR+DAP12+	0.449596	0.837707	0	0
CD4	NK-9:CD56-/dimCD16dimCD2-CD57-HLADR+DAP12+	0.308943	0.7351	0	0
DAP12	NK-9:CD56-/dimCD16dimCD2-CD57-HLADR+DAP12+	1.24989	0.862773	0	0
CD39	NK-9:CD56-/dimCD16dimCD2-CD57-HLADR+DAP12+	0.880646	0.803864	0	0
TCRab	NK-9:CD56-/dimCD16dimCD2-CD57-HLADR+DAP12+	0.385927	0.628997	0	0
HLA-DR	NK-9:CD56-/dimCD16dimCD2-CD57-HLADR+DAP12+	3.07517	0.951306	0	0
