# Supplementary material for: Deep immunophenotyping reveals circulating activated lymphocytes in individuals at risk for rheumatoid arthritis
Source: J Clin Invest. 2025 Mar 17;135(6):e185217. doi: 10.1172/JCI185217 (PMC11910230; doi:10.1172/JCI185217)
Supplement: Supplemental table 4 [file jci-135-185217-s117.xlsx]

## Sheet: Sheet1
Supplementary Table 4. Statistics of cluster associations with ARI or RA using MASC (vs controls).
Note: The results were adjusted by sex and age. "adjusted pvalue" here was estimated by "qvalue" R package using default parametes according to cell types and groups.
cell type	cluster	cluster name	Number of cells	odds ratio	95%CI lower	95%CI upper	model.pvalue	adjusted model.pvalue	case
B	cluster0	Naive	223069	0.94465	0.869024	1.02686	0.403987	0.683421	all RA
B	cluster0	Naive	123947	0.991219	0.858535	1.14441	0.936121	0.919432	FDR(-)/ACPA(+)
B	cluster0	Naive	157856	0.968284	0.883521	1.06118	0.704397	0.824566	ARI [ACPA(+)]
B	cluster0	Naive	131084	0.990098	0.896257	1.09376	0.911214	0.914343	FDR(+)/ACPA(+)
B	cluster0	Naive	198883	0.947799	0.845682	1.06225	0.466038	0.722197	all ARI
B	cluster0	Naive	138202	0.93076	0.784256	1.10463	0.40888	0.684202	FDR(+)/ACPA(-) (=ARI [ACPA(-)])
B	cluster0	Naive	176418	0.910467	0.781667	1.06049	0.212734	0.537857	RA [ACPA(+)]
B	cluster0	Naive	131997	1.08709	0.942011	1.25452	0.400583	0.682146	RA [ACPA(-)]
B	cluster1	CD23- Naive	122767	1.148	1.0354	1.27284	0.0600979	0.287567	ARI [ACPA(+)]
B	cluster1	CD23- Naive	182348	1.10629	1.03165	1.18633	0.0852818	0.350931	all RA
B	cluster1	CD23- Naive	104497	1.08433	0.965289	1.21805	0.240193	0.55699	FDR(+)/ACPA(-) (=ARI [ACPA(-)])
B	cluster1	CD23- Naive	142011	1.10407	1.0333	1.17968	0.124739	0.425191	RA [ACPA(+)]
B	cluster1	CD23- Naive	102449	1.19595	1.03774	1.37827	0.0274933	0.185625	RA [ACPA(-)]
B	cluster1	CD23- Naive	95050	1.25874	1.06252	1.4912	0.0283	0.188335	FDR(-)/ACPA(+)
B	cluster1	CD23- Naive	100852	1.11411	0.976054	1.2717	0.181007	0.499257	FDR(+)/ACPA(+)
B	cluster1	CD23- Naive	154129	1.10769	1.02121	1.20149	0.0869361	0.350931	all ARI
B	cluster10	PB	10099	1.35736	1.05532	1.74586	0.0336775	0.205587	RA [ACPA(+)]
B	cluster10	PB	8917	1.06775	0.882384	1.29205	0.636027	0.800806	all ARI
B	cluster10	PB	5409	1.35132	1.0014	1.82353	0.265028	0.568006	FDR(-)/ACPA(+)
B	cluster10	PB	12503	1.23708	1.02398	1.49453	0.117587	0.417857	all RA
B	cluster10	PB	6690	1.08706	0.82545	1.43159	0.601779	0.789075	FDR(+)/ACPA(-) (=ARI [ACPA(-)])
B	cluster10	PB	5853	0.763051	0.48944	1.18962	0.210756	0.536848	RA [ACPA(-)]
B	cluster10	PB	6837	1.03848	0.841155	1.28209	0.834186	0.883022	ARI [ACPA(+)]
B	cluster10	PB	6038	0.902791	0.692009	1.17778	0.565787	0.765374	FDR(+)/ACPA(+)
B	cluster11	CD1c+CD5+TLR9+IgD+CD27+CD38high proliferating	4525	1.10596	0.91165	1.34169	0.338353	0.631936	RA [ACPA(+)]
B	cluster11	CD1c+CD5+TLR9+IgD+CD27+CD38high proliferating	2759	0.950453	0.686839	1.31524	0.761975	0.858941	FDR(-)/ACPA(+)
B	cluster11	CD1c+CD5+TLR9+IgD+CD27+CD38high proliferating	3153	0.836943	0.687632	1.01868	0.0988732	0.383824	FDR(+)/ACPA(-) (=ARI [ACPA(-)])
B	cluster11	CD1c+CD5+TLR9+IgD+CD27+CD38high proliferating	4387	0.917549	0.78159	1.07716	0.319024	0.612951	all ARI
B	cluster11	CD1c+CD5+TLR9+IgD+CD27+CD38high proliferating	3492	0.938508	0.773654	1.13849	0.552434	0.762197	ARI [ACPA(+)]
B	cluster11	CD1c+CD5+TLR9+IgD+CD27+CD38high proliferating	2991	0.903054	0.710897	1.14715	0.379094	0.666371	FDR(+)/ACPA(+)
B	cluster11	CD1c+CD5+TLR9+IgD+CD27+CD38high proliferating	6074	1.15576	0.949171	1.40731	0.163814	0.485975	all RA
B	cluster11	CD1c+CD5+TLR9+IgD+CD27+CD38high proliferating	2938	0.905178	0.708536	1.15639	0.440741	0.705784	RA [ACPA(-)]
B	cluster12	Bcl6+SLAMF7+IgE+ DN	1264	1.83322	0.821088	4.09298	0.304353	0.603862	FDR(-)/ACPA(+)
B	cluster12	Bcl6+SLAMF7+IgE+ DN	2223	1.47513	0.929392	2.34133	0.189789	0.509395	all ARI
B	cluster12	Bcl6+SLAMF7+IgE+ DN	1773	0.870527	0.513326	1.47629	0.660525	0.806818	RA [ACPA(+)]
B	cluster12	Bcl6+SLAMF7+IgE+ DN	1437	1.42589	0.819445	2.48113	0.389991	0.669895	FDR(+)/ACPA(+)
B	cluster12	Bcl6+SLAMF7+IgE+ DN	1590	1.57129	0.965772	2.55644	0.206859	0.5323	ARI [ACPA(+)]
B	cluster12	Bcl6+SLAMF7+IgE+ DN	2238	1.02346	0.767554	1.36469	0.929566	0.919432	all RA
B	cluster12	Bcl6+SLAMF7+IgE+ DN	1744	1.53154	0.801273	2.92738	0.285385	0.588156	FDR(+)/ACPA(-) (=ARI [ACPA(-)])
B	cluster12	Bcl6+SLAMF7+IgE+ DN	1394	1.16584	0.68675	1.97917	0.74496	0.848236	RA [ACPA(-)]
B	cluster13	USM	1016	1.19407	0.742357	1.92063	0.518587	0.744407	all RA
B	cluster13	USM	884	1.5665	0.946928	2.59146	0.120448	0.417857	RA [ACPA(+)]
B	cluster13	USM	486	0.508878	0.172708	1.49939	0.222738	0.555586	FDR(-)/ACPA(+)
B	cluster13	USM	556	0.889019	0.462636	1.70837	0.768236	0.858941	RA [ACPA(-)]
B	cluster13	USM	626	1.05493	0.621579	1.7904	0.869405	0.904663	FDR(+)/ACPA(-) (=ARI [ACPA(-)])
B	cluster13	USM	764	0.742822	0.442041	1.24827	0.308905	0.606272	all ARI
B	cluster13	USM	573	0.493848	0.249253	0.978469	0.062235	0.290588	ARI [ACPA(+)]
B	cluster13	USM	522	0.454671	0.221553	0.933074	0.0562235	0.275588	FDR(+)/ACPA(+)
B	cluster14	BCL2high Naive	39	1.1366	0.480275	2.68985	0.788452	0.872847	FDR(-)/ACPA(+)
B	cluster14	BCL2high Naive	72	0.977158	0.509178	1.87526	0.947222	0.921945	all RA
B	cluster14	BCL2high Naive	49	0.762339	0.348103	1.66951	0.528548	0.744573	RA [ACPA(+)]
B	cluster14	BCL2high Naive	66	0.984437	0.492184	1.96901	0.966107	0.921945	all ARI
B	cluster14	BCL2high Naive	57	1.36408	0.59087	3.14912	0.490122	0.732183	ARI [ACPA(+)]
B	cluster14	BCL2high Naive	48	1.534	0.743639	3.16439	0.27066	0.571923	RA [ACPA(-)]
B	cluster14	BCL2high Naive	39	0.732787	0.335815	1.59903	0.445753	0.710705	FDR(+)/ACPA(-) (=ARI [ACPA(-)])
B	cluster14	BCL2high Naive	48	1.58379	0.594669	4.21815	0.362317	0.652157	FDR(+)/ACPA(+)
B	cluster15	CD79bhigh Naive	32	0.664959	0.307785	1.43662	0.307358	0.605287	RA [ACPA(+)]
B	cluster15	CD79bhigh Naive	23	0.562004	0.188959	1.67152	0.304548	0.603862	FDR(-)/ACPA(+)
B	cluster15	CD79bhigh Naive	30	0.76526	0.288619	2.02905	0.610426	0.79079	ARI [ACPA(+)]
B	cluster15	CD79bhigh Naive	37	2.04105	0.898981	4.63402	0.0994395	0.383824	FDR(+)/ACPA(-) (=ARI [ACPA(-)])
B	cluster15	CD79bhigh Naive	25	0.863245	0.298187	2.49908	0.792326	0.873794	FDR(+)/ACPA(+)
B	cluster15	CD79bhigh Naive	49	1.43099	0.651243	3.14433	0.378177	0.666371	all ARI
B	cluster15	CD79bhigh Naive	40	0.833614	0.412301	1.68545	0.625352	0.795109	all RA
B	cluster15	CD79bhigh Naive	24	0.79846	0.306996	2.0767	0.639006	0.800806	RA [ACPA(-)]
B	cluster16	CD10+Nur77high DN1	67	44615	1021.36	1.94887e+06	0.783295	0.870466	all ARI
B	cluster16	CD10+Nur77high DN1	67	209752	343.567	1.28056e+08	0.762177	0.858941	ARI [ACPA(+)]
B	cluster16	CD10+Nur77high DN1	1	4.44e+48	0	Inf	0.0415796	0.236018	FDR(-)/ACPA(+)
B	cluster16	CD10+Nur77high DN1	66	3.6e-14	0	Inf	0.999254	0.921945	FDR(+)/ACPA(+)
B	cluster17	TLR9highCD307d(FCRL4)+IgD+CD27-CD38+	14	0.227607	0.0223907	2.31368	0.179682	0.499257	FDR(+)/ACPA(+)
B	cluster17	TLR9highCD307d(FCRL4)+IgD+CD27-CD38+	27	1.56215	0.53064	4.59883	0.433771	0.703488	RA [ACPA(+)]
B	cluster17	TLR9highCD307d(FCRL4)+IgD+CD27-CD38+	25	0.956603	0.329802	2.77466	0.938518	0.919432	all ARI
B	cluster17	TLR9highCD307d(FCRL4)+IgD+CD27-CD38+	36	1.36553	0.575613	3.23943	0.492247	0.732183	all RA
B	cluster17	TLR9highCD307d(FCRL4)+IgD+CD27-CD38+	20	1.27822	0.409269	3.99212	0.678252	0.815364	RA [ACPA(-)]
B	cluster17	TLR9highCD307d(FCRL4)+IgD+CD27-CD38+	20	1.50495	0.487423	4.64665	0.489534	0.732183	FDR(+)/ACPA(-) (=ARI [ACPA(-)])
B	cluster17	TLR9highCD307d(FCRL4)+IgD+CD27-CD38+	18	0.435614	0.091357	2.07712	0.348947	0.639347	ARI [ACPA(+)]
B	cluster17	TLR9highCD307d(FCRL4)+IgD+CD27-CD38+	17	0.941609	0.147704	6.00274	0.954063	0.921945	FDR(-)/ACPA(+)
B	cluster18	CD40highPDL1highCD10+IgD+CD27-CD38+	26	0.462643	0.187069	1.14417	0.105347	0.401275	all RA
B	cluster18	CD40highPDL1highCD10+IgD+CD27-CD38+	16	2.77e-08	0	Inf	0.0107139	0.108034	FDR(+)/ACPA(+)
B	cluster18	CD40highPDL1highCD10+IgD+CD27-CD38+	22	0.707552	0.243993	2.05183	0.456125	0.719017	FDR(+)/ACPA(-) (=ARI [ACPA(-)])
B	cluster18	CD40highPDL1highCD10+IgD+CD27-CD38+	17	0.271841	0.035392	2.08797	0.250331	0.561771	FDR(-)/ACPA(+)
B	cluster18	CD40highPDL1highCD10+IgD+CD27-CD38+	19	0.422631	0.103401	1.72742	0.225953	0.556691	RA [ACPA(-)]
B	cluster18	CD40highPDL1highCD10+IgD+CD27-CD38+	23	0.566524	0.204649	1.56829	0.285453	0.588156	RA [ACPA(+)]
B	cluster18	CD40highPDL1highCD10+IgD+CD27-CD38+	17	0.108416	0.0143372	0.819823	0.0257975	0.18215	ARI [ACPA(+)]
B	cluster18	CD40highPDL1highCD10+IgD+CD27-CD38+	23	0.430946	0.147921	1.2555	0.127549	0.426869	all ARI
B	cluster19	AICDA+SLAMF7+CD1c+IgD+CD27-CD38+CD24hi	19	0.525805	0.0549214	5.03394	0.588555	0.783362	FDR(+)/ACPA(+)
B	cluster19	AICDA+SLAMF7+CD1c+IgD+CD27-CD38+CD24hi	20	0.157173	0.0331273	0.745711	0.036076	0.217576	all RA
B	cluster19	AICDA+SLAMF7+CD1c+IgD+CD27-CD38+CD24hi	15	0.112132	0.00887256	1.41713	0.079215	0.334983	RA [ACPA(-)]
B	cluster19	AICDA+SLAMF7+CD1c+IgD+CD27-CD38+CD24hi	23	0.704329	0.149587	3.31633	0.683655	0.818009	ARI [ACPA(+)]
B	cluster19	AICDA+SLAMF7+CD1c+IgD+CD27-CD38+CD24hi	26	0.600077	0.175189	2.05545	0.461592	0.722197	all ARI
B	cluster19	AICDA+SLAMF7+CD1c+IgD+CD27-CD38+CD24hi	17	0.526929	0.110752	2.50699	0.440027	0.705784	FDR(+)/ACPA(-) (=ARI [ACPA(-)])
B	cluster19	AICDA+SLAMF7+CD1c+IgD+CD27-CD38+CD24hi	18	0.163745	0.026368	1.01685	0.095379	0.378237	RA [ACPA(+)]
B	cluster19	AICDA+SLAMF7+CD1c+IgD+CD27-CD38+CD24hi	18	0.599613	0.0982581	3.6591	0.611307	0.79079	FDR(-)/ACPA(+)
B	cluster2	CD23-CD38low aNaive	79764	1.15624	1.02189	1.30826	0.0733422	0.316049	FDR(-)/ACPA(+)
B	cluster2	CD23-CD38low aNaive	151787	1.03122	0.961058	1.1065	0.519519	0.744407	all RA
B	cluster2	CD23-CD38low aNaive	89484	1.03366	0.925085	1.15499	0.578558	0.775926	FDR(+)/ACPA(-) (=ARI [ACPA(-)])
B	cluster2	CD23-CD38low aNaive	119721	1.03182	0.95396	1.11603	0.564632	0.765374	RA [ACPA(+)]
B	cluster2	CD23-CD38low aNaive	102467	1.10266	1.02389	1.18749	0.0650778	0.299038	ARI [ACPA(+)]
B	cluster2	CD23-CD38low aNaive	85216	1.08567	0.971251	1.21357	0.168292	0.485975	FDR(+)/ACPA(+)
B	cluster2	CD23-CD38low aNaive	129438	1.06365	0.983043	1.15086	0.192679	0.509395	all ARI
B	cluster2	CD23-CD38low aNaive	85082	1.04303	0.857573	1.2686	0.527145	0.744407	RA [ACPA(-)]
B	cluster3	SM	111462	0.796304	0.733444	0.86455	0.0713548	0.312978	all RA
B	cluster3	SM	66217	0.782821	0.668164	0.917155	0.153205	0.479476	FDR(+)/ACPA(+)
B	cluster3	SM	74045	0.784127	0.694014	0.88594	0.114281	0.417857	ARI [ACPA(+)]
B	cluster3	SM	66992	0.67177	0.577609	0.781281	0.0288187	0.189608	RA [ACPA(-)]
B	cluster3	SM	71914	0.868868	0.760674	0.99245	0.313395	0.612951	FDR(+)/ACPA(-) (=ARI [ACPA(-)])
B	cluster3	SM	60354	0.747563	0.630717	0.886056	0.166825	0.485975	FDR(-)/ACPA(+)
B	cluster3	SM	93433	0.822739	0.698493	0.969085	0.120423	0.417857	all ARI
B	cluster3	SM	92274	0.851225	0.758532	0.955246	0.238967	0.55699	RA [ACPA(+)]
B	cluster4	CD10+CD5+IgD+CD24high T1+T2	86802	1.13204	1.0103	1.26846	0.0792646	0.334983	all RA
B	cluster4	CD10+CD5+IgD+CD24high T1+T2	45542	1.10142	0.922442	1.31514	0.306487	0.605287	FDR(+)/ACPA(+)
B	cluster4	CD10+CD5+IgD+CD24high T1+T2	40799	1.04441	0.916665	1.18995	0.700041	0.824566	FDR(-)/ACPA(+)
B	cluster4	CD10+CD5+IgD+CD24high T1+T2	53958	1.08338	0.956281	1.22737	0.337093	0.631621	ARI [ACPA(+)]
B	cluster4	CD10+CD5+IgD+CD24high T1+T2	66934	1.03394	0.918218	1.16424	0.617378	0.793615	all ARI
B	cluster4	CD10+CD5+IgD+CD24high T1+T2	45359	1.0004	0.88603	1.12954	1	0.921945	FDR(+)/ACPA(-) (=ARI [ACPA(-)])
B	cluster4	CD10+CD5+IgD+CD24high T1+T2	65880	1.09532	1.00109	1.19842	0.240297	0.55699	RA [ACPA(+)]
B	cluster4	CD10+CD5+IgD+CD24high T1+T2	45292	1.07303	0.944093	1.21957	0.414571	0.689737	RA [ACPA(-)]
B	cluster5	CD38−TLR9+CD24high Naïve	41816	0.849652	0.70688	1.02126	0.353114	0.643401	FDR(-)/ACPA(+)
B	cluster5	CD38−TLR9+CD24high Naïve	46335	0.818807	0.668742	1.00255	0.143377	0.453345	FDR(+)/ACPA(+)
B	cluster5	CD38−TLR9+CD24high Naïve	45122	0.8737	0.736468	1.0365	0.359025	0.64959	RA [ACPA(-)]
B	cluster5	CD38−TLR9+CD24high Naïve	76524	0.887844	0.788611	0.999564	0.179542	0.499257	all RA
B	cluster5	CD38−TLR9+CD24high Naïve	60456	0.865027	0.787404	0.950302	0.127247	0.426869	RA [ACPA(+)]
B	cluster5	CD38−TLR9+CD24high Naïve	52061	1.06671	0.947116	1.20139	0.563611	0.765374	FDR(+)/ACPA(-) (=ARI [ACPA(-)])
B	cluster5	CD38−TLR9+CD24high Naïve	54006	0.833433	0.738213	0.940935	0.128805	0.428597	ARI [ACPA(+)]
B	cluster5	CD38−TLR9+CD24high Naïve	71922	0.961748	0.868788	1.06465	0.671552	0.81346	all ARI
B	cluster6	PAX5low Naive	42064	1.34856	1.0989	1.65494	0.0460456	0.251183	FDR(+)/ACPA(+)
B	cluster6	PAX5low Naive	35890	0.939427	0.743155	1.18754	0.76277	0.858941	FDR(-)/ACPA(+)
B	cluster6	PAX5low Naive	43016	1.14402	0.95166	1.37527	0.432474	0.703488	RA [ACPA(-)]
B	cluster6	PAX5low Naive	43934	1.11118	0.963626	1.28133	0.433368	0.703488	FDR(+)/ACPA(-) (=ARI [ACPA(-)])
B	cluster6	PAX5low Naive	59970	1.02827	0.822936	1.28484	0.811202	0.874569	RA [ACPA(+)]
B	cluster6	PAX5low Naive	47995	1.21205	1.04941	1.39989	0.181742	0.499257	ARI [ACPA(+)]
B	cluster6	PAX5low Naive	79300	1.05441	0.93173	1.19323	0.621362	0.794606	all RA
B	cluster6	PAX5low Naive	61970	1.15167	0.904114	1.467	0.236955	0.55699	all ARI
B	cluster7	CXCR5-CD21-CD11c+Tbet+ aNaive	18617	1.06996	0.822055	1.39263	0.743713	0.848236	FDR(-)/ACPA(+)
B	cluster7	CXCR5-CD21-CD11c+Tbet+ aNaive	24378	1.00205	0.772661	1.29954	1	0.921945	ARI [ACPA(+)]
B	cluster7	CXCR5-CD21-CD11c+Tbet+ aNaive	21214	0.931999	0.720969	1.2048	0.654501	0.804551	FDR(+)/ACPA(+)
B	cluster7	CXCR5-CD21-CD11c+Tbet+ aNaive	30822	1.06228	0.839435	1.34428	0.613257	0.79079	RA [ACPA(+)]
B	cluster7	CXCR5-CD21-CD11c+Tbet+ aNaive	32815	0.996639	0.839011	1.18388	0.960515	0.921945	all ARI
B	cluster7	CXCR5-CD21-CD11c+Tbet+ aNaive	20437	0.820938	0.676036	0.996899	0.211143	0.536848	RA [ACPA(-)]
B	cluster7	CXCR5-CD21-CD11c+Tbet+ aNaive	39607	1.01355	0.907539	1.13195	0.898937	0.911212	all RA
B	cluster7	CXCR5-CD21-CD11c+Tbet+ aNaive	23890	0.954914	0.766404	1.18979	0.74234	0.848236	FDR(+)/ACPA(-) (=ARI [ACPA(-)])
B	cluster8	IgDlowIgMlow Naive	17162	0.831533	0.667689	1.03558	0.131172	0.429075	FDR(+)/ACPA(-) (=ARI [ACPA(-)])
B	cluster8	IgDlowIgMlow Naive	15097	0.610493	0.458767	0.812398	0.0133349	0.11698	FDR(-)/ACPA(+)
B	cluster8	IgDlowIgMlow Naive	17459	0.788324	0.59	1.05331	0.11229	0.414992	FDR(+)/ACPA(+)
B	cluster8	IgDlowIgMlow Naive	23911	0.752395	0.650496	0.870257	0.011028	0.108034	RA [ACPA(+)]
B	cluster8	IgDlowIgMlow Naive	19689	0.72299	0.61243	0.853509	0.018277	0.135667	ARI [ACPA(+)]
B	cluster8	IgDlowIgMlow Naive	30118	0.772055	0.671363	0.887849	0.0111911	0.108034	all RA
B	cluster8	IgDlowIgMlow Naive	18123	0.997352	0.822204	1.20981	0.995029	0.921945	RA [ACPA(-)]
B	cluster8	IgDlowIgMlow Naive	23984	0.771267	0.678152	0.877166	0.0155165	0.126945	all ARI
B	cluster9	CXCR5-CD21-CD11c+Tbet+ DN2 (ABCs)	8767	0.768822	0.505746	1.16874	0.265863	0.568006	RA [ACPA(-)]
B	cluster9	CXCR5-CD21-CD11c+Tbet+ DN2 (ABCs)	15035	1.27181	1.01003	1.60144	0.163557	0.485975	RA [ACPA(+)]
B	cluster9	CXCR5-CD21-CD11c+Tbet+ DN2 (ABCs)	8709	0.754465	0.606525	0.938489	0.0994082	0.383824	FDR(+)/ACPA(-) (=ARI [ACPA(-)])
B	cluster9	CXCR5-CD21-CD11c+Tbet+ DN2 (ABCs)	9565	0.808356	0.5665	1.15347	0.287555	0.590386	ARI [ACPA(+)]
B	cluster9	CXCR5-CD21-CD11c+Tbet+ DN2 (ABCs)	18763	1.15187	0.980531	1.35315	0.368473	0.658529	all RA
B	cluster9	CXCR5-CD21-CD11c+Tbet+ DN2 (ABCs)	8554	0.686774	0.505293	0.933435	0.0736925	0.316049	FDR(+)/ACPA(+)
B	cluster9	CXCR5-CD21-CD11c+Tbet+ DN2 (ABCs)	7864	1.00972	0.798295	1.27714	0.982705	0.921945	FDR(-)/ACPA(+)
B	cluster9	CXCR5-CD21-CD11c+Tbet+ DN2 (ABCs)	11421	0.774792	0.608387	0.986712	0.0969696	0.381929	all ARI
M	cluster0	CD15+ cM	279184	0.981693	0.877962	1.09768	0.841838	0.886197	all RA
M	cluster0	CD15+ cM	150472	1.19456	0.845096	1.68854	0.316228	0.612951	FDR(-)/ACPA(+)
M	cluster0	CD15+ cM	158511	1.12747	0.935589	1.35869	0.404872	0.683421	RA [ACPA(-)]
M	cluster0	CD15+ cM	235044	0.975421	0.85279	1.11569	0.810528	0.874569	RA [ACPA(+)]
M	cluster0	CD15+ cM	214360	1.17724	1.04167	1.33045	0.157859	0.485975	ARI [ACPA(+)]
M	cluster0	CD15+ cM	192738	1.22351	1.08819	1.37566	0.110502	0.414557	FDR(+)/ACPA(+)
M	cluster0	CD15+ cM	285148	1.29626	1.17912	1.42503	0.0059902	0.0770714	all ARI
M	cluster0	CD15+ cM	199638	1.45044	1.23289	1.70638	0.00118779	0.0299003	FDR(+)/ACPA(-) (=ARI [ACPA(-)])
M	cluster1	cM	167535	1.06601	0.971802	1.16935	0.384301	0.669761	FDR(+)/ACPA(-) (=ARI [ACPA(-)])
M	cluster1	cM	132376	0.958692	0.813864	1.12929	0.71835	0.833489	FDR(-)/ACPA(+)
M	cluster1	cM	236517	1.06587	0.985156	1.15319	0.297733	0.601015	all ARI
M	cluster1	cM	273527	1.11536	1.00333	1.23989	0.137455	0.439689	all RA
M	cluster1	cM	168692	1.08367	0.985212	1.19197	0.369179	0.658529	FDR(+)/ACPA(+)
M	cluster1	cM	224532	1.07799	0.958304	1.21263	0.345192	0.638403	RA [ACPA(+)]
M	cluster1	cM	149153	1.43216	1.03362	1.98435	0.00182792	0.0352778	RA [ACPA(-)]
M	cluster1	cM	185025	1.05525	0.956244	1.1645	0.497372	0.733633	ARI [ACPA(+)]
M	cluster10	Neutrophil	13817	0.402026	0.297223	0.543785	0.000337805	0.0120869	FDR(+)/ACPA(-) (=ARI [ACPA(-)])
M	cluster10	Neutrophil	16265	0.426387	0.354219	0.513257	1.07e-05	0.00206032	all ARI
M	cluster10	Neutrophil	26149	0.766658	0.482235	1.21883	0.259025	0.568006	all RA
M	cluster10	Neutrophil	21736	0.60418	0.491199	0.743147	0.0545551	0.272296	RA [ACPA(+)]
M	cluster10	Neutrophil	14742	0.448125	0.354485	0.566502	0.00129887	0.0313343	ARI [ACPA(+)]
M	cluster10	Neutrophil	12853	0.427456	0.291372	0.627099	0.0331182	0.205587	FDR(-)/ACPA(+)
M	cluster10	Neutrophil	14183	0.453044	0.33362	0.615218	0.00497999	0.0703249	FDR(+)/ACPA(+)
M	cluster10	Neutrophil	14276	0.830268	0.412172	1.67247	0.601764	0.789075	RA [ACPA(-)]
M	cluster11	CCR2dimCD84dim	5140	1.06646	0.743681	1.52932	0.827288	0.880486	ARI [ACPA(+)]
M	cluster11	CCR2dimCD84dim	6460	1.18331	0.909141	1.54015	0.421852	0.696634	all ARI
M	cluster11	CCR2dimCD84dim	7201	0.921766	0.665296	1.2771	0.743088	0.848236	all RA
M	cluster11	CCR2dimCD84dim	4728	0.981956	0.603947	1.59656	0.95857	0.921945	FDR(+)/ACPA(+)
M	cluster11	CCR2dimCD84dim	6122	0.954606	0.68237	1.33545	0.867576	0.904663	RA [ACPA(+)]
M	cluster11	CCR2dimCD84dim	4909	1.34918	0.908657	2.00327	0.299041	0.601178	FDR(+)/ACPA(-) (=ARI [ACPA(-)])
M	cluster11	CCR2dimCD84dim	4001	1.33389	0.694488	2.56197	0.547444	0.760095	FDR(-)/ACPA(+)
M	cluster11	CCR2dimCD84dim	4113	0.905299	0.473172	1.73207	0.814543	0.874569	RA [ACPA(-)]
M	cluster12	IRF8+CD38+ ncM	3683	5.31676	0.00323617	8735	0.453511	0.717416	FDR(+)/ACPA(+)
M	cluster12	IRF8+CD38+ ncM	4835	2.55019	0.143888	45.198	1	0.921945	all ARI
M	cluster12	IRF8+CD38+ ncM	3328	0.961165	0.480236	1.92372	0.981809	0.921945	RA [ACPA(+)]
M	cluster12	IRF8+CD38+ ncM	2673	5.41227	2.09958	13.9517	0.135455	0.438134	FDR(-)/ACPA(+)
M	cluster12	IRF8+CD38+ ncM	3074	4.47961	0.0688928	291.277	0.228695	0.55699	RA [ACPA(-)]
M	cluster12	IRF8+CD38+ ncM	3937	3.31696	3.31566	3.31826	0.414435	0.689737	ARI [ACPA(+)]
M	cluster12	IRF8+CD38+ ncM	4246	1.35048	1.35	1.35097	1	0.921945	all RA
M	cluster12	IRF8+CD38+ ncM	3317	1.02507	0.000448645	2342.09	1	0.921945	FDR(+)/ACPA(-) (=ARI [ACPA(-)])
M	cluster13	CD180+TLR9+HLADR+IRF8+	2994	0.742844	0.501752	1.09978	0.239882	0.55699	all ARI
M	cluster13	CD180+TLR9+HLADR+IRF8+	4214	0.72473	0.538713	0.974979	0.245842	0.55699	all RA
M	cluster13	CD180+TLR9+HLADR+IRF8+	1905	0.58826	0.291724	1.18622	0.2839	0.588156	FDR(-)/ACPA(+)
M	cluster13	CD180+TLR9+HLADR+IRF8+	2394	0.698351	0.419627	1.16221	0.244941	0.55699	ARI [ACPA(+)]
M	cluster13	CD180+TLR9+HLADR+IRF8+	2373	0.752444	0.445044	1.27217	0.390245	0.669895	FDR(+)/ACPA(-) (=ARI [ACPA(-)])
M	cluster13	CD180+TLR9+HLADR+IRF8+	2262	0.729662	0.457438	1.16389	0.362697	0.652157	FDR(+)/ACPA(+)
M	cluster13	CD180+TLR9+HLADR+IRF8+	3209	0.555507	0.374895	0.823131	0.0503335	0.262542	RA [ACPA(+)]
M	cluster13	CD180+TLR9+HLADR+IRF8+	2415	0.949956	0.381809	2.36353	0.900225	0.911212	RA [ACPA(-)]
M	cluster14	CD68dimCD38+ ncM	2631	2.32e-08	0	Inf	0.0128702	0.116432	all ARI
M	cluster14	CD68dimCD38+ ncM	2631	1e-07	0	Inf	0.00380144	0.0590453	FDR(+)/ACPA(-) (=ARI [ACPA(-)])
M	cluster14	CD68dimCD38+ ncM	2631	2.76e-07	0	Inf	0.0062708	0.0772484	ARI [ACPA(+)]
M	cluster14	CD68dimCD38+ ncM	4984	0.906808	0.476695	1.725	0.979983	0.921945	RA [ACPA(+)]
M	cluster14	CD68dimCD38+ ncM	2643	0.564514	0.12373	2.57557	0.917848	0.915478	RA [ACPA(-)]
M	cluster14	CD68dimCD38+ ncM	5469	0.990801	0.587768	1.67019	0.980824	0.921945	all RA
M	cluster14	CD68dimCD38+ ncM	2631	3.97e-09	0	Inf	0.703588	0.824566	FDR(-)/ACPA(+)
M	cluster14	CD68dimCD38+ ncM	2631	5.85e-09	0	Inf	0.00524876	0.0706728	FDR(+)/ACPA(+)
M	cluster15	CD141+CLEC9A+ cDC (cDC1)	1717	1.10111	0.858691	1.41197	0.483368	0.732183	all ARI
M	cluster15	CD141+CLEC9A+ cDC (cDC1)	1303	0.950392	0.718607	1.25694	0.764877	0.858941	ARI [ACPA(+)]
M	cluster15	CD141+CLEC9A+ cDC (cDC1)	1469	0.718733	0.533039	0.969116	0.0328811	0.205587	RA [ACPA(+)]
M	cluster15	CD141+CLEC9A+ cDC (cDC1)	1278	1.19082	0.881895	1.60797	0.260146	0.568006	FDR(+)/ACPA(-) (=ARI [ACPA(-)])
M	cluster15	CD141+CLEC9A+ cDC (cDC1)	982	0.585439	0.388702	0.881751	0.0157371	0.126945	RA [ACPA(-)]
M	cluster15	CD141+CLEC9A+ cDC (cDC1)	1118	0.720098	0.517466	1.00208	0.0680097	0.307545	FDR(+)/ACPA(+)
M	cluster15	CD141+CLEC9A+ cDC (cDC1)	1662	0.668557	0.519619	0.860185	0.00404956	0.0601184	all RA
M	cluster15	CD141+CLEC9A+ cDC (cDC1)	1049	1.58322	0.99688	2.51442	0.0535251	0.269478	FDR(-)/ACPA(+)
M	cluster2	ncM	62806	0.896903	0.576013	1.39656	0.629816	0.797925	RA [ACPA(-)]
M	cluster2	ncM	83238	1.11771	0.957879	1.30421	0.485458	0.732183	ARI [ACPA(+)]
M	cluster2	ncM	105923	1.05181	0.894641	1.2366	0.69461	0.824111	all ARI
M	cluster2	ncM	60588	1.3378	0.968177	1.84852	0.236337	0.55699	FDR(-)/ACPA(+)
M	cluster2	ncM	107765	1.28105	1.10283	1.48806	0.086644	0.350931	RA [ACPA(+)]
M	cluster2	ncM	72905	0.99755	0.729948	1.36326	0.987769	0.921945	FDR(+)/ACPA(-) (=ARI [ACPA(-)])
M	cluster2	ncM	130560	1.17576	0.948086	1.45811	0.224545	0.555586	all RA
M	cluster2	ncM	72870	1.00451	0.870506	1.15913	0.979616	0.921945	FDR(+)/ACPA(+)
M	cluster3	CD38+ ncM	57259	0.5843	0.497478	0.686275	0.188174	0.509395	all ARI
M	cluster3	CD38+ ncM	36863	0.486201	0.100485	2.35252	0.24613	0.55699	RA [ACPA(-)]
M	cluster3	CD38+ ncM	49992	0.734473	0.611673	0.881927	0.536351	0.751906	ARI [ACPA(+)]
M	cluster3	CD38+ ncM	47218	0.927196	0.704179	1.22084	0.889034	0.905027	FDR(+)/ACPA(+)
M	cluster3	CD38+ ncM	37014	0.410562	0.301068	0.559878	0.232853	0.55699	FDR(-)/ACPA(+)
M	cluster3	CD38+ ncM	41507	0.494236	0.332743	0.734108	0.144073	0.453345	FDR(+)/ACPA(-) (=ARI [ACPA(-)])
M	cluster3	CD38+ ncM	68308	0.797049	0.703343	0.903241	0.508567	0.73763	all RA
M	cluster3	CD38+ ncM	60281	0.843645	0.727643	0.978141	0.658173	0.806818	RA [ACPA(+)]
M	cluster4	CX3CR1+CCR2dimCD86+ cM	28262	1.31149	0.96098	1.78985	0.0398904	0.23196	FDR(-)/ACPA(+)
M	cluster4	CX3CR1+CCR2dimCD86+ cM	34333	1.02522	0.847873	1.23966	0.768444	0.858941	FDR(+)/ACPA(-) (=ARI [ACPA(-)])
M	cluster4	CX3CR1+CCR2dimCD86+ cM	50370	1.0845	0.955541	1.23085	0.279641	0.5824	all ARI
M	cluster4	CX3CR1+CCR2dimCD86+ cM	48615	1.20818	1.09155	1.33728	0.0111956	0.108034	RA [ACPA(+)]
M	cluster4	CX3CR1+CCR2dimCD86+ cM	59699	1.1855	1.06632	1.318	0.0157864	0.126945	all RA
M	cluster4	CX3CR1+CCR2dimCD86+ cM	29829	1.06329	0.903251	1.25169	0.585785	0.781471	RA [ACPA(-)]
M	cluster4	CX3CR1+CCR2dimCD86+ cM	39535	1.16065	0.98964	1.36122	0.105096	0.401275	ARI [ACPA(+)]
M	cluster4	CX3CR1+CCR2dimCD86+ cM	34771	1.07586	0.892815	1.29642	0.459351	0.720747	FDR(+)/ACPA(+)
M	cluster5	Basophil	27188	0.460816	0.343969	0.617355	0.00172787	0.0352778	FDR(+)/ACPA(-) (=ARI [ACPA(-)])
M	cluster5	Basophil	35645	0.473757	0.38009	0.590508	0.000543994	0.0174979	all ARI
M	cluster5	Basophil	32078	0.58189	0.504251	0.671483	0.00302579	0.0530872	RA [ACPA(+)]
M	cluster5	Basophil	29953	0.494952	0.402079	0.609278	0.00330088	0.0561111	ARI [ACPA(+)]
M	cluster5	Basophil	36454	0.595321	0.427282	0.829446	0.00142647	0.0330359	all RA
M	cluster5	Basophil	23781	0.512757	0.253058	1.03897	0.0412533	0.236018	FDR(-)/ACPA(+)
M	cluster5	Basophil	23819	0.526449	0.367157	0.75485	0.0147543	0.125625	RA [ACPA(-)]
M	cluster5	Basophil	27668	0.515076	0.396202	0.669615	0.00876232	0.0922404	FDR(+)/ACPA(+)
M	cluster6	CD1c+FCGR1(CD64)+CX3CR1+ cDC (cDC2)	17980	0.861831	0.69315	1.07156	0.346226	0.638403	FDR(-)/ACPA(+)
M	cluster6	CD1c+FCGR1(CD64)+CX3CR1+ cDC (cDC2)	19144	0.90667	0.742822	1.10666	0.468366	0.722197	RA [ACPA(-)]
M	cluster6	CD1c+FCGR1(CD64)+CX3CR1+ cDC (cDC2)	28392	0.893265	0.767043	1.04026	0.188461	0.509395	RA [ACPA(+)]
M	cluster6	CD1c+FCGR1(CD64)+CX3CR1+ cDC (cDC2)	22467	1.00731	0.889794	1.14034	0.942282	0.921379	FDR(+)/ACPA(-) (=ARI [ACPA(-)])
M	cluster6	CD1c+FCGR1(CD64)+CX3CR1+ cDC (cDC2)	30032	0.913027	0.803325	1.03771	0.254641	0.567047	all ARI
M	cluster6	CD1c+FCGR1(CD64)+CX3CR1+ cDC (cDC2)	23471	0.809479	0.700082	0.93597	0.032151	0.205587	ARI [ACPA(+)]
M	cluster6	CD1c+FCGR1(CD64)+CX3CR1+ cDC (cDC2)	21397	0.779427	0.659962	0.920517	0.0205996	0.147272	FDR(+)/ACPA(+)
M	cluster6	CD1c+FCGR1(CD64)+CX3CR1+ cDC (cDC2)	33428	0.875391	0.765291	1.00133	0.0846199	0.350931	all RA
M	cluster7	pDC	13181	1.44588	0.999915	2.09074	0.116501	0.417857	FDR(-)/ACPA(+)
M	cluster7	pDC	21450	0.785766	0.685995	0.900046	0.0438386	0.244055	all RA
M	cluster7	pDC	22285	1.04083	0.858548	1.26181	0.795055	0.874141	all ARI
M	cluster7	pDC	13270	0.907621	0.681118	1.20945	0.62622	0.795109	RA [ACPA(-)]
M	cluster7	pDC	17883	0.777044	0.644481	0.936874	0.0558153	0.275588	RA [ACPA(+)]
M	cluster7	pDC	16437	1.17531	0.944811	1.46203	0.348915	0.639347	FDR(+)/ACPA(-) (=ARI [ACPA(-)])
M	cluster7	pDC	17010	0.942475	0.749863	1.18456	0.73861	0.848236	ARI [ACPA(+)]
M	cluster7	pDC	14991	0.795427	0.617745	1.02421	0.237159	0.55699	FDR(+)/ACPA(+)
M	cluster8	Ki67+ proliferating	14533	0.75807	0.641457	0.895884	0.0275721	0.185625	all ARI
M	cluster8	Ki67+ proliferating	23707	1.40988	1.14421	1.73723	0.0170186	0.131054	all RA
M	cluster8	Ki67+ proliferating	9441	0.760312	0.518657	1.11456	0.256701	0.568006	FDR(-)/ACPA(+)
M	cluster8	Ki67+ proliferating	10986	0.730257	0.580182	0.919153	0.0392369	0.23181	FDR(+)/ACPA(-) (=ARI [ACPA(-)])
M	cluster8	Ki67+ proliferating	12144	0.760933	0.584196	0.991139	0.0870866	0.350931	ARI [ACPA(+)]
M	cluster8	Ki67+ proliferating	11300	0.76802	0.564853	1.04426	0.137083	0.439689	FDR(+)/ACPA(+)
M	cluster8	Ki67+ proliferating	10236	0.970864	0.681013	1.38408	0.885942	0.904663	RA [ACPA(-)]
M	cluster8	Ki67+ proliferating	19075	1.40463	1.00436	1.96441	0.0265334	0.185089	RA [ACPA(+)]
M	cluster9	CD84dim cM	19920	1.08924	0.82876	1.43158	0.596441	0.788083	all ARI
M	cluster9	CD84dim cM	14458	1.21889	0.872166	1.70345	0.384221	0.669761	FDR(+)/ACPA(+)
M	cluster9	CD84dim cM	18244	0.865323	0.708123	1.05742	0.292409	0.596125	all RA
M	cluster9	CD84dim cM	14676	0.758567	0.613666	0.937683	0.0688118	0.307545	RA [ACPA(+)]
M	cluster9	CD84dim cM	12445	0.885294	0.657336	1.19231	0.484577	0.732183	FDR(+)/ACPA(-) (=ARI [ACPA(-)])
M	cluster9	CD84dim cM	10643	1.23273	0.886851	1.71351	0.471734	0.724469	FDR(-)/ACPA(+)
M	cluster9	CD84dim cM	11240	1.18069	0.831929	1.67566	0.501795	0.737385	RA [ACPA(-)]
M	cluster9	CD84dim cM	16288	1.27451	0.990788	1.63947	0.238125	0.55699	ARI [ACPA(+)]
NK	cluster0	CD56dimCD16+CD2+CD57+	367059	1.16007	1.07129	1.25621	0.2168	0.545752	all RA
NK	cluster0	CD56dimCD16+CD2+CD57+	152310	1.1416	0.949903	1.37198	0.597547	0.788083	FDR(-)/ACPA(+)
NK	cluster0	CD56dimCD16+CD2+CD57+	210926	0.879524	0.746439	1.03634	0.531034	0.74626	FDR(+)/ACPA(+)
NK	cluster0	CD56dimCD16+CD2+CD57+	299306	0.889731	0.757933	1.04445	0.441282	0.705784	all ARI
NK	cluster0	CD56dimCD16+CD2+CD57+	298319	1.18254	1.0792	1.29577	0.198788	0.520789	RA [ACPA(+)]
NK	cluster0	CD56dimCD16+CD2+CD57+	190158	0.832418	0.753139	0.920043	0.262602	0.568006	FDR(+)/ACPA(-) (=ARI [ACPA(-)])
NK	cluster0	CD56dimCD16+CD2+CD57+	171869	0.920118	0.600959	1.40878	0.702502	0.824566	RA [ACPA(-)]
NK	cluster0	CD56dimCD16+CD2+CD57+	236192	0.95119	0.832732	1.0865	0.786929	0.87283	ARI [ACPA(+)]
NK	cluster1	CD56dimCD16+CD2+CD57-	85526	0.917109	0.742576	1.13266	0.605617	0.79079	FDR(-)/ACPA(+)
NK	cluster1	CD56dimCD16+CD2+CD57-	111080	0.886241	0.77531	1.01304	0.353382	0.643401	FDR(+)/ACPA(+)
NK	cluster1	CD56dimCD16+CD2+CD57-	110528	1.04709	0.882479	1.24241	0.683815	0.818009	FDR(+)/ACPA(-) (=ARI [ACPA(-)])
NK	cluster1	CD56dimCD16+CD2+CD57-	165460	0.942631	0.869861	1.02149	0.550509	0.762197	all ARI
NK	cluster1	CD56dimCD16+CD2+CD57-	181336	0.999152	0.835384	1.19503	0.995588	0.921945	all RA
NK	cluster1	CD56dimCD16+CD2+CD57-	125769	0.874428	0.77586	0.985517	0.261583	0.568006	ARI [ACPA(+)]
NK	cluster1	CD56dimCD16+CD2+CD57-	147226	1.02126	0.901041	1.15752	0.823519	0.878089	RA [ACPA(+)]
NK	cluster1	CD56dimCD16+CD2+CD57-	96740	1.05504	0.821663	1.35471	0.723879	0.836716	RA [ACPA(-)]
NK	cluster10	CD56-/dimCD16dimCD2+CD57dimCD7+GZMB+Tbet+	5079	0.84562	0.463832	1.54167	0.791945	0.873794	FDR(-)/ACPA(+)
NK	cluster10	CD56-/dimCD16dimCD2+CD57dimCD7+GZMB+Tbet+	17194	1.56601	1.27587	1.92212	0.238877	0.55699	all RA
NK	cluster10	CD56-/dimCD16dimCD2+CD57dimCD7+GZMB+Tbet+	6374	1.30843	0.894826	1.91322	0.525255	0.744407	FDR(+)/ACPA(-) (=ARI [ACPA(-)])
NK	cluster10	CD56-/dimCD16dimCD2+CD57dimCD7+GZMB+Tbet+	7030	1.6618	0.636209	4.34066	0.304514	0.603862	FDR(+)/ACPA(+)
NK	cluster10	CD56-/dimCD16dimCD2+CD57dimCD7+GZMB+Tbet+	15377	2.10729	1.56916	2.82996	0.0643764	0.298182	RA [ACPA(+)]
NK	cluster10	CD56-/dimCD16dimCD2+CD57dimCD7+GZMB+Tbet+	7389	1.34583	0.802294	2.25759	0.490745	0.732183	ARI [ACPA(+)]
NK	cluster10	CD56-/dimCD16dimCD2+CD57dimCD7+GZMB+Tbet+	6389	1.08983	0.596538	1.99105	0.884547	0.904663	RA [ACPA(-)]
NK	cluster10	CD56-/dimCD16dimCD2+CD57dimCD7+GZMB+Tbet+	9043	1.29942	0.670927	2.51665	0.438813	0.705784	all ARI
NK	cluster11	CD56-/dimCD16-CD2+CD57-CD7+	3918	0.852295	0.53171	1.36617	0.665549	0.811097	FDR(-)/ACPA(+)
NK	cluster11	CD56-/dimCD16-CD2+CD57-CD7+	7380	0.681312	0.561711	0.82638	0.0464205	0.251183	all RA
NK	cluster11	CD56-/dimCD16-CD2+CD57-CD7+	4951	1.12991	0.795247	1.60541	0.61819	0.793615	FDR(+)/ACPA(-) (=ARI [ACPA(-)])
NK	cluster11	CD56-/dimCD16-CD2+CD57-CD7+	6354	1.04788	0.861468	1.27463	0.815687	0.874569	all ARI
NK	cluster11	CD56-/dimCD16-CD2+CD57-CD7+	5987	0.638339	0.484115	0.841695	0.0292946	0.190574	RA [ACPA(+)]
NK	cluster11	CD56-/dimCD16-CD2+CD57-CD7+	4935	0.975931	0.638968	1.49059	0.917597	0.915478	ARI [ACPA(+)]
NK	cluster11	CD56-/dimCD16-CD2+CD57-CD7+	4549	0.976638	0.651438	1.46418	0.930112	0.919432	FDR(+)/ACPA(+)
NK	cluster11	CD56-/dimCD16-CD2+CD57-CD7+	4663	1.00609	0.563191	1.7973	0.977206	0.921945	RA [ACPA(-)]
NK	cluster12	CD56-/dimCD16-CD2-CD57-HLADR+Ki67highCD39high	6864	1.24209	0.96501	1.59872	0.295684	0.600687	all RA
NK	cluster12	CD56-/dimCD16-CD2-CD57-HLADR+Ki67highCD39high	2798	0.779404	0.54331	1.11809	0.369652	0.658529	FDR(+)/ACPA(+)
NK	cluster12	CD56-/dimCD16-CD2-CD57-HLADR+Ki67highCD39high	5355	1.10757	0.866973	1.41494	0.641478	0.802035	RA [ACPA(+)]
NK	cluster12	CD56-/dimCD16-CD2-CD57-HLADR+Ki67highCD39high	2501	1.09382	0.686061	1.74394	0.76495	0.858941	FDR(-)/ACPA(+)
NK	cluster12	CD56-/dimCD16-CD2-CD57-HLADR+Ki67highCD39high	3953	0.997268	0.745123	1.33474	0.993457	0.921945	all ARI
NK	cluster12	CD56-/dimCD16-CD2-CD57-HLADR+Ki67highCD39high	2959	1.15154	0.757872	1.7497	0.611188	0.79079	RA [ACPA(-)]
NK	cluster12	CD56-/dimCD16-CD2-CD57-HLADR+Ki67highCD39high	3014	1.04525	0.76694	1.42454	0.83412	0.883022	FDR(+)/ACPA(-) (=ARI [ACPA(-)])
NK	cluster12	CD56-/dimCD16-CD2-CD57-HLADR+Ki67highCD39high	3119	0.887327	0.624552	1.26066	0.621707	0.794606	ARI [ACPA(+)]
NK	cluster13	CD56-/dimCD16-CD2-CD57-HLADR+PSGL1+	1303	2.33864	3.78e-07	1.44667e+07	1	0.921945	FDR(-)/ACPA(+)
NK	cluster13	CD56-/dimCD16-CD2-CD57-HLADR+PSGL1+	2227	1.49111	0.403026	5.5168	0.874939	0.904663	FDR(+)/ACPA(-) (=ARI [ACPA(-)])
NK	cluster13	CD56-/dimCD16-CD2-CD57-HLADR+PSGL1+	2451	5.01081	5.00858	5.01303	1	0.921945	FDR(+)/ACPA(+)
NK	cluster13	CD56-/dimCD16-CD2-CD57-HLADR+PSGL1+	3383	2.34791	0.000465563	11840.8	0.676126	0.815364	all ARI
NK	cluster13	CD56-/dimCD16-CD2-CD57-HLADR+PSGL1+	2455	1.53838	7.27e-05	32565.3	1	0.921945	ARI [ACPA(+)]
NK	cluster13	CD56-/dimCD16-CD2-CD57-HLADR+PSGL1+	4949	4.48327	3.15588	6.36895	0.191783	0.509395	all RA
NK	cluster13	CD56-/dimCD16-CD2-CD57-HLADR+PSGL1+	4564	15.6616	15.6616	15.6616	1	0.921945	RA [ACPA(+)]
NK	cluster13	CD56-/dimCD16-CD2-CD57-HLADR+PSGL1+	1608	1.58636	0.729308	3.4506	0.881566	0.904663	RA [ACPA(-)]
NK	cluster14	CD56-/dimCD16-CD2-CD57-GZMB+HLADR+	4794	0.361072	0.198685	0.656178	9.36e-05	0.00666135	all RA
NK	cluster14	CD56-/dimCD16-CD2-CD57-GZMB+HLADR+	3233	1.55621	1.0227	2.36805	0.181812	0.499257	FDR(-)/ACPA(+)
NK	cluster14	CD56-/dimCD16-CD2-CD57-GZMB+HLADR+	3620	0.796941	0.201196	3.1567	0.507784	0.73763	FDR(+)/ACPA(+)
NK	cluster14	CD56-/dimCD16-CD2-CD57-GZMB+HLADR+	3718	0.293118	0.196171	0.437975	2.24e-05	0.0032437	RA [ACPA(+)]
NK	cluster14	CD56-/dimCD16-CD2-CD57-GZMB+HLADR+	4271	1.43744	1.05584	1.95697	0.246276	0.55699	FDR(+)/ACPA(-) (=ARI [ACPA(-)])
NK	cluster14	CD56-/dimCD16-CD2-CD57-GZMB+HLADR+	3499	0.776731	0.526418	1.14607	0.448041	0.710705	RA [ACPA(-)]
NK	cluster14	CD56-/dimCD16-CD2-CD57-GZMB+HLADR+	4230	1.00775	0.75737	1.34091	0.977057	0.921945	ARI [ACPA(+)]
NK	cluster14	CD56-/dimCD16-CD2-CD57-GZMB+HLADR+	5878	1.17774	0.847894	1.63589	0.564155	0.765374	all ARI
NK	cluster15	CD56-/dimCD16-CD2-CD57-SLAMF6+CD39+	1997	0.421188	0.232589	0.762716	0.158315	0.485975	FDR(-)/ACPA(+)
NK	cluster15	CD56-/dimCD16-CD2-CD57-SLAMF6+CD39+	2753	1.56882	0.854833	2.87917	0.236243	0.55699	FDR(+)/ACPA(-) (=ARI [ACPA(-)])
NK	cluster15	CD56-/dimCD16-CD2-CD57-SLAMF6+CD39+	3527	1.06618	0.759378	1.49692	0.843551	0.886389	all ARI
NK	cluster15	CD56-/dimCD16-CD2-CD57-SLAMF6+CD39+	3731	0.649998	0.479194	0.881684	0.165649	0.485975	all RA
NK	cluster15	CD56-/dimCD16-CD2-CD57-SLAMF6+CD39+	2642	0.676046	0.422139	1.08267	0.316702	0.612951	ARI [ACPA(+)]
NK	cluster15	CD56-/dimCD16-CD2-CD57-SLAMF6+CD39+	2513	0.845847	0.536911	1.33254	0.700155	0.824566	FDR(+)/ACPA(+)
NK	cluster15	CD56-/dimCD16-CD2-CD57-SLAMF6+CD39+	2932	0.557368	0.364215	0.852956	0.082361	0.345547	RA [ACPA(+)]
NK	cluster15	CD56-/dimCD16-CD2-CD57-SLAMF6+CD39+	2498	0.826288	0.360273	1.8951	0.735319	0.846394	RA [ACPA(-)]
NK	cluster16	CD56brCD16-CD2+CD57-NKp46highGZMK+	4014	1.04924	0.839012	1.31214	0.748591	0.849844	all RA
NK	cluster16	CD56brCD16-CD2+CD57-NKp46highGZMK+	1853	0.587413	0.419594	0.822352	0.00858307	0.0922404	FDR(+)/ACPA(+)
NK	cluster16	CD56brCD16-CD2+CD57-NKp46highGZMK+	3038	1.0055	0.746185	1.35495	0.970765	0.921945	RA [ACPA(+)]
NK	cluster16	CD56brCD16-CD2+CD57-NKp46highGZMK+	1643	0.852877	0.505703	1.43839	0.517083	0.744407	FDR(-)/ACPA(+)
NK	cluster16	CD56brCD16-CD2+CD57-NKp46highGZMK+	2219	1.42122	1.02815	1.96456	0.112532	0.414992	RA [ACPA(-)]
NK	cluster16	CD56brCD16-CD2+CD57-NKp46highGZMK+	2013	1.04019	0.763995	1.41624	0.822145	0.878089	FDR(+)/ACPA(-) (=ARI [ACPA(-)])
NK	cluster16	CD56brCD16-CD2+CD57-NKp46highGZMK+	2703	0.815826	0.591351	1.12551	0.180996	0.499257	all ARI
NK	cluster16	CD56brCD16-CD2+CD57-NKp46highGZMK+	2093	0.64134	0.491232	0.837317	0.0130998	0.116685	ARI [ACPA(+)]
NK	cluster2	CD56dimCD16+CD2-CD57+	64217	0.955899	0.803652	1.13699	0.813046	0.874569	FDR(-)/ACPA(+)
NK	cluster2	CD56dimCD16+CD2-CD57+	87015	0.932117	0.796987	1.09016	0.602387	0.789075	FDR(+)/ACPA(-) (=ARI [ACPA(-)])
NK	cluster2	CD56dimCD16+CD2-CD57+	132662	0.930719	0.857344	1.01037	0.578528	0.775926	all ARI
NK	cluster2	CD56dimCD16+CD2-CD57+	151168	0.997559	0.923811	1.07719	0.981102	0.921945	all RA
NK	cluster2	CD56dimCD16+CD2-CD57+	98889	0.893766	0.725335	1.10131	0.465527	0.722197	ARI [ACPA(+)]
NK	cluster2	CD56dimCD16+CD2-CD57+	87914	0.847607	0.728201	0.986592	0.327925	0.62417	FDR(+)/ACPA(+)
NK	cluster2	CD56dimCD16+CD2-CD57+	125529	1.05358	0.842119	1.31815	0.649741	0.80382	RA [ACPA(+)]
NK	cluster2	CD56dimCD16+CD2-CD57+	70568	0.762628	0.669982	0.868085	0.120163	0.417857	RA [ACPA(-)]
NK	cluster3	CD56dimCD16+CD2+CD57dimPSGL1+	40461	0.733499	0.602725	0.892647	0.090088	0.359719	FDR(+)/ACPA(+)
NK	cluster3	CD56dimCD16+CD2+CD57dimPSGL1+	71766	1.05618	0.944099	1.18156	0.645276	0.802035	all RA
NK	cluster3	CD56dimCD16+CD2+CD57dimPSGL1+	31338	1.02703	0.683343	1.54359	0.902588	0.91201	FDR(-)/ACPA(+)
NK	cluster3	CD56dimCD16+CD2+CD57dimPSGL1+	55913	1.02106	0.882446	1.18145	0.873694	0.904663	RA [ACPA(+)]
NK	cluster3	CD56dimCD16+CD2+CD57dimPSGL1+	38398	1.11524	0.897858	1.38526	0.467264	0.722197	FDR(+)/ACPA(-) (=ARI [ACPA(-)])
NK	cluster3	CD56dimCD16+CD2+CD57dimPSGL1+	60037	0.927682	0.829816	1.03709	0.574247	0.775008	all ARI
NK	cluster3	CD56dimCD16+CD2+CD57dimPSGL1+	37082	1.3034	1.05489	1.61047	0.163462	0.485975	RA [ACPA(-)]
NK	cluster3	CD56dimCD16+CD2+CD57dimPSGL1+	46719	0.798895	0.714177	0.893662	0.16603	0.485975	ARI [ACPA(+)]
NK	cluster4	CD56dimCD16+CD2+CD57dimKi67+	25611	1.12251	0.876842	1.437	0.354705	0.643786	FDR(-)/ACPA(+)
NK	cluster4	CD56dimCD16+CD2+CD57dimKi67+	32990	1.24817	1.07923	1.44354	0.0138193	0.11942	FDR(+)/ACPA(-) (=ARI [ACPA(-)])
NK	cluster4	CD56dimCD16+CD2+CD57dimKi67+	38276	1.08199	0.949883	1.23247	0.391074	0.669895	ARI [ACPA(+)]
NK	cluster4	CD56dimCD16+CD2+CD57dimKi67+	71778	1.41186	1.27505	1.56334	0.000354894	0.0120869	all RA
NK	cluster4	CD56dimCD16+CD2+CD57dimKi67+	34516	1.05313	0.900122	1.23214	0.612808	0.79079	FDR(+)/ACPA(+)
NK	cluster4	CD56dimCD16+CD2+CD57dimKi67+	57600	1.40877	1.28211	1.54795	0.000306315	0.0120869	RA [ACPA(+)]
NK	cluster4	CD56dimCD16+CD2+CD57dimKi67+	32197	1.26241	1.02558	1.55392	0.120526	0.417857	RA [ACPA(-)]
NK	cluster4	CD56dimCD16+CD2+CD57dimKi67+	49415	1.16343	1.01527	1.33322	0.0527872	0.268095	all ARI
NK	cluster5	CD56dimCD16+CD2-CD57-	54710	0.812606	0.747486	0.883399	0.0611343	0.290128	all RA
NK	cluster5	CD56dimCD16+CD2-CD57-	45529	0.855912	0.742054	0.987239	0.203199	0.526206	RA [ACPA(+)]
NK	cluster5	CD56dimCD16+CD2-CD57-	28437	0.984686	0.779966	1.24314	0.938248	0.919432	FDR(-)/ACPA(+)
NK	cluster5	CD56dimCD16+CD2-CD57-	35304	0.734655	0.617757	0.873674	0.0663033	0.30227	FDR(+)/ACPA(+)
NK	cluster5	CD56dimCD16+CD2-CD57-	30797	0.813643	0.614101	1.07802	0.263497	0.568006	RA [ACPA(-)]
NK	cluster5	CD56dimCD16+CD2-CD57-	37268	0.968568	0.776132	1.20872	0.80486	0.874569	FDR(+)/ACPA(-) (=ARI [ACPA(-)])
NK	cluster5	CD56dimCD16+CD2-CD57-	53245	0.871909	0.763402	0.995838	0.229126	0.55699	all ARI
NK	cluster5	CD56dimCD16+CD2-CD57-	39859	0.794905	0.655861	0.963426	0.116509	0.417857	ARI [ACPA(+)]
NK	cluster6	CD56brCD16-CD2+CD57-CD7+NKp46highGZMK+	25898	0.913304	0.746026	1.11809	0.558714	0.7653	FDR(-)/ACPA(+)
NK	cluster6	CD56brCD16-CD2+CD57-CD7+NKp46highGZMK+	47555	1.06385	0.927985	1.21961	0.542427	0.75676	all ARI
NK	cluster6	CD56brCD16-CD2+CD57-CD7+NKp46highGZMK+	51801	0.814111	0.704601	0.94064	0.0485459	0.257864	all RA
NK	cluster6	CD56brCD16-CD2+CD57-CD7+NKp46highGZMK+	33493	1.27032	1.07398	1.50256	0.046126	0.251183	FDR(+)/ACPA(-) (=ARI [ACPA(-)])
NK	cluster6	CD56brCD16-CD2+CD57-CD7+NKp46highGZMK+	31760	0.894179	0.766125	1.04364	0.34163	0.636004	FDR(+)/ACPA(+)
NK	cluster6	CD56brCD16-CD2+CD57-CD7+NKp46highGZMK+	40886	0.749134	0.674124	0.832491	0.00493522	0.0703249	RA [ACPA(+)]
NK	cluster6	CD56brCD16-CD2+CD57-CD7+NKp46highGZMK+	35860	0.88421	0.762497	1.02535	0.24877	0.56044	ARI [ACPA(+)]
NK	cluster6	CD56brCD16-CD2+CD57-CD7+NKp46highGZMK+	30190	1.12402	0.92986	1.35873	0.433301	0.703488	RA [ACPA(-)]
NK	cluster7	CD56-/dimCD16-CD2dimCD57-HLADR+Ki67+PSGL1+	20113	0.813877	0.657813	1.00697	0.645053	0.802035	FDR(+)/ACPA(+)
NK	cluster7	CD56-/dimCD16-CD2dimCD57-HLADR+Ki67+PSGL1+	15435	1.17661	0.50878	2.72103	0.704962	0.824566	FDR(-)/ACPA(+)
NK	cluster7	CD56-/dimCD16-CD2dimCD57-HLADR+Ki67+PSGL1+	25845	0.321498	0.197084	0.524449	0.000329985	0.0120869	all RA
NK	cluster7	CD56-/dimCD16-CD2dimCD57-HLADR+Ki67+PSGL1+	19030	0.748744	0.36258	1.54619	0.422325	0.696634	FDR(+)/ACPA(-) (=ARI [ACPA(-)])
NK	cluster7	CD56-/dimCD16-CD2dimCD57-HLADR+Ki67+PSGL1+	28132	0.858313	0.733223	1.00474	0.6471	0.802267	all ARI
NK	cluster7	CD56-/dimCD16-CD2dimCD57-HLADR+Ki67+PSGL1+	21460	0.239799	0.188544	0.304987	0.000115053	0.00666135	RA [ACPA(+)]
NK	cluster7	CD56-/dimCD16-CD2dimCD57-HLADR+Ki67+PSGL1+	22325	0.962155	0.79809	1.15995	0.910623	0.914343	ARI [ACPA(+)]
NK	cluster7	CD56-/dimCD16-CD2dimCD57-HLADR+Ki67+PSGL1+	16534	0.599731	0.398054	0.903591	0.181946	0.499257	RA [ACPA(-)]
NK	cluster8	CD56-/dimCD16-CD2-CD57-CD11b+	20741	0.419453	0.366013	0.480695	0.0108319	0.108034	all ARI
NK	cluster8	CD56-/dimCD16-CD2-CD57-CD11b+	12868	0.445682	0.319812	0.621091	0.114932	0.417857	FDR(-)/ACPA(+)
NK	cluster8	CD56-/dimCD16-CD2-CD57-CD11b+	15734	0.466324	0.359025	0.605691	0.05797	0.279696	FDR(+)/ACPA(-) (=ARI [ACPA(-)])
NK	cluster8	CD56-/dimCD16-CD2-CD57-CD11b+	20621	0.345403	0.300255	0.397339	0.00074873	0.0228158	all RA
NK	cluster8	CD56-/dimCD16-CD2-CD57-CD11b+	16489	0.380303	0.290357	0.498113	0.012581	0.116432	ARI [ACPA(+)]
NK	cluster8	CD56-/dimCD16-CD2-CD57-CD11b+	15103	0.361936	0.286197	0.457717	0.0180578	0.135667	FDR(+)/ACPA(+)
NK	cluster8	CD56-/dimCD16-CD2-CD57-CD11b+	16741	0.246413	0.213656	0.284192	0.000103598	0.00666135	RA [ACPA(+)]
NK	cluster8	CD56-/dimCD16-CD2-CD57-CD11b+	13728	0.522925	0.352902	0.774863	0.141761	0.450972	RA [ACPA(-)]
NK	cluster9	CD56-/dimCD16dimCD2-CD57-HLADR+DAP12+	16297	0.305642	0.245078	0.381172	0.00387529	0.0590453	all RA
NK	cluster9	CD56-/dimCD16dimCD2-CD57-HLADR+DAP12+	8179	1.23557	0.872971	1.74878	0.689129	0.820147	FDR(-)/ACPA(+)
NK	cluster9	CD56-/dimCD16dimCD2-CD57-HLADR+DAP12+	13301	0.225744	0.190167	0.267976	0.0018027	0.0352778	RA [ACPA(+)]
NK	cluster9	CD56-/dimCD16dimCD2-CD57-HLADR+DAP12+	10440	0.747506	0.543673	1.02776	0.489163	0.732183	FDR(+)/ACPA(-) (=ARI [ACPA(-)])
NK	cluster9	CD56-/dimCD16dimCD2-CD57-HLADR+DAP12+	12154	1.06924	0.607106	1.88316	0.908389	0.914343	FDR(+)/ACPA(+)
NK	cluster9	CD56-/dimCD16dimCD2-CD57-HLADR+DAP12+	16365	0.969396	0.410114	2.29138	0.925168	0.919432	all ARI
NK	cluster9	CD56-/dimCD16dimCD2-CD57-HLADR+DAP12+	9275	0.59019	0.407472	0.854843	0.270528	0.571923	RA [ACPA(-)]
NK	cluster9	CD56-/dimCD16dimCD2-CD57-HLADR+DAP12+	13129	1.21178	0.903608	1.62506	0.677194	0.815364	ARI [ACPA(+)]
T	cluster0	CD4+ Tnaive	127818	0.794025	0.636015	0.991291	0.0437148	0.244055	all ARI
T	cluster0	CD4+ Tnaive	158531	1.05927	0.894963	1.25374	0.545458	0.759159	all RA
T	cluster0	CD4+ Tnaive	74859	0.655582	0.547268	0.785335	0.0172029	0.131054	FDR(-)/ACPA(+)
T	cluster0	CD4+ Tnaive	97785	0.902375	0.794583	1.02479	0.389237	0.669895	FDR(+)/ACPA(-) (=ARI [ACPA(-)])
T	cluster0	CD4+ Tnaive	89322	0.728157	0.637945	0.831126	0.033733	0.205587	FDR(+)/ACPA(+)
T	cluster0	CD4+ Tnaive	97107	0.686049	0.596783	0.788667	0.00594455	0.0770714	ARI [ACPA(+)]
T	cluster0	CD4+ Tnaive	130958	1.03924	0.922494	1.17076	0.704804	0.824566	RA [ACPA(+)]
T	cluster0	CD4+ Tnaive	85249	1.2665	0.73513	2.18195	0.106852	0.404349	RA [ACPA(-)]
T	cluster1	CCR2+CD4+ T	73448	1.27598	0.971848	1.67528	0.0384019	0.229216	FDR(+)/ACPA(-) (=ARI [ACPA(-)])
T	cluster1	CCR2+CD4+ T	85968	0.96016	0.876631	1.05165	0.660217	0.806818	RA [ACPA(+)]
T	cluster1	CCR2+CD4+ T	101179	0.94824	0.857729	1.0483	0.552907	0.762197	all RA
T	cluster1	CCR2+CD4+ T	55636	0.960371	0.701267	1.31521	0.800495	0.874569	RA [ACPA(-)]
T	cluster1	CCR2+CD4+ T	113775	1.47478	1.24849	1.74208	0.000259921	0.0115761	all ARI
T	cluster1	CCR2+CD4+ T	72598	1.56277	1.3311	1.83475	0.00155181	0.0345564	FDR(+)/ACPA(+)
T	cluster1	CCR2+CD4+ T	85308	1.68126	1.49306	1.89318	6.23e-05	0.00601502	ARI [ACPA(+)]
T	cluster1	CCR2+CD4+ T	57691	1.73502	1.34532	2.23761	0.00247637	0.0462508	FDR(-)/ACPA(+)
T	cluster10	TCF1-SH2D1Alow CD4+ Tnaive	24055	0.734612	0.472516	1.14209	0.167222	0.485975	FDR(-)/ACPA(+)
T	cluster10	TCF1-SH2D1Alow CD4+ Tnaive	32610	0.892847	0.732524	1.08826	0.422094	0.696634	ARI [ACPA(+)]
T	cluster10	TCF1-SH2D1Alow CD4+ Tnaive	31811	1.02085	0.782348	1.33205	0.875992	0.904663	FDR(+)/ACPA(-) (=ARI [ACPA(-)])
T	cluster10	TCF1-SH2D1Alow CD4+ Tnaive	41880	0.932271	0.817801	1.06276	0.558448	0.7653	RA [ACPA(+)]
T	cluster10	TCF1-SH2D1Alow CD4+ Tnaive	43480	0.961365	0.829362	1.11438	0.730963	0.843056	all ARI
T	cluster10	TCF1-SH2D1Alow CD4+ Tnaive	29496	0.943607	0.786001	1.13281	0.687866	0.820147	FDR(+)/ACPA(+)
T	cluster10	TCF1-SH2D1Alow CD4+ Tnaive	49944	0.959717	0.848083	1.08604	0.713464	0.831152	all RA
T	cluster10	TCF1-SH2D1Alow CD4+ Tnaive	26611	1.1573	0.859929	1.55751	0.406428	0.684053	RA [ACPA(-)]
T	cluster11	Tfh1 (CXCR5+CXCR3+ EMCD4)	37121	1.17235	1.03216	1.33158	0.0618275	0.290588	all ARI
T	cluster11	Tfh1 (CXCR5+CXCR3+ EMCD4)	34627	1.20079	1.05556	1.366	0.0491501	0.2587	RA [ACPA(+)]
T	cluster11	Tfh1 (CXCR5+CXCR3+ EMCD4)	24773	1.17733	0.944622	1.46737	0.192659	0.509395	FDR(+)/ACPA(+)
T	cluster11	Tfh1 (CXCR5+CXCR3+ EMCD4)	41231	1.19011	1.061	1.33493	0.0513155	0.263978	all RA
T	cluster11	Tfh1 (CXCR5+CXCR3+ EMCD4)	19875	1.12545	0.878103	1.44248	0.436718	0.705784	RA [ACPA(-)]
T	cluster11	Tfh1 (CXCR5+CXCR3+ EMCD4)	24379	1.16411	0.99899	1.35653	0.123256	0.424778	FDR(+)/ACPA(-) (=ARI [ACPA(-)])
T	cluster11	Tfh1 (CXCR5+CXCR3+ EMCD4)	28210	1.15474	0.977274	1.36443	0.187218	0.509395	ARI [ACPA(+)]
T	cluster11	Tfh1 (CXCR5+CXCR3+ EMCD4)	18905	1.12414	0.924687	1.36662	0.447695	0.710705	FDR(-)/ACPA(+)
T	cluster12	Innate-like T (CD161+ GZMK+ CCR2+ DNT)	49796	1.04154	0.927555	1.16954	0.805376	0.874569	all ARI
T	cluster12	Innate-like T (CD161+ GZMK+ CCR2+ DNT)	34120	0.419176	0.349326	0.502992	1.62e-08	4.69e-06	RA [ACPA(+)]
T	cluster12	Innate-like T (CD161+ GZMK+ CCR2+ DNT)	32370	1.8856	1.2903	2.75555	0.0167251	0.130859	FDR(-)/ACPA(+)
T	cluster12	Innate-like T (CD161+ GZMK+ CCR2+ DNT)	35408	1.05209	0.29444	3.7593	0.817762	0.875173	FDR(+)/ACPA(+)
T	cluster12	Innate-like T (CD161+ GZMK+ CCR2+ DNT)	38123	0.440004	0.318144	0.60854	4.86e-09	2.81e-06	all RA
T	cluster12	Innate-like T (CD161+ GZMK+ CCR2+ DNT)	29722	0.585455	0.442739	0.774174	0.0204499	0.147272	RA [ACPA(-)]
T	cluster12	Innate-like T (CD161+ GZMK+ CCR2+ DNT)	40768	1.26206	1.03903	1.53296	0.242099	0.55699	ARI [ACPA(+)]
T	cluster12	Innate-like T (CD161+ GZMK+ CCR2+ DNT)	36038	0.882523	0.707441	1.10093	0.493196	0.732183	FDR(+)/ACPA(-) (=ARI [ACPA(-)])
T	cluster13	cytotoxic (CD57+GZMB+Tbet+CX3CR1+) CD4+ T	20196	0.84908	0.658245	1.09524	0.632046	0.799001	FDR(+)/ACPA(+)
T	cluster13	cytotoxic (CD57+GZMB+Tbet+CX3CR1+) CD4+ T	36031	0.869359	0.765208	0.987686	0.581938	0.778132	all RA
T	cluster13	cytotoxic (CD57+GZMB+Tbet+CX3CR1+) CD4+ T	29326	0.872395	0.694544	1.09579	0.6233	0.794887	RA [ACPA(+)]
T	cluster13	cytotoxic (CD57+GZMB+Tbet+CX3CR1+) CD4+ T	30475	0.848396	0.688591	1.04529	0.509606	0.73763	all ARI
T	cluster13	cytotoxic (CD57+GZMB+Tbet+CX3CR1+) CD4+ T	22695	0.81152	0.640553	1.02812	0.507258	0.73763	FDR(+)/ACPA(-) (=ARI [ACPA(-)])
T	cluster13	cytotoxic (CD57+GZMB+Tbet+CX3CR1+) CD4+ T	22926	0.947234	0.765501	1.17211	0.862144	0.901954	ARI [ACPA(+)]
T	cluster13	cytotoxic (CD57+GZMB+Tbet+CX3CR1+) CD4+ T	18038	0.591545	0.391847	0.893017	0.203582	0.526206	RA [ACPA(-)]
T	cluster13	cytotoxic (CD57+GZMB+Tbet+CX3CR1+) CD4+ T	17876	1.30304	0.528719	3.21139	0.560286	0.7653	FDR(-)/ACPA(+)
T	cluster14	Tph (ICOS+CD4+)	18255	1.29638	1.14774	1.46428	0.000978791	0.0257592	ARI [ACPA(+)]
T	cluster14	Tph (ICOS+CD4+)	16825	1.33083	1.17426	1.50828	0.00012808	0.00674144	FDR(+)/ACPA(-) (=ARI [ACPA(-)])
T	cluster14	Tph (ICOS+CD4+)	15452	1.19304	1.04295	1.36472	0.0334912	0.205587	FDR(+)/ACPA(+)
T	cluster14	Tph (ICOS+CD4+)	26767	1.19868	1.08738	1.32137	0.00339197	0.0561111	all RA
T	cluster14	Tph (ICOS+CD4+)	22245	1.20019	1.07175	1.34403	0.00350583	0.0563835	RA [ACPA(+)]
T	cluster14	Tph (ICOS+CD4+)	12617	1.50561	1.26422	1.79309	5.32e-05	0.00601502	FDR(-)/ACPA(+)
T	cluster14	Tph (ICOS+CD4+)	12677	1.12631	0.945021	1.34238	0.234759	0.55699	RA [ACPA(-)]
T	cluster14	Tph (ICOS+CD4+)	25266	1.30977	1.17046	1.46567	8.62e-05	0.00666135	all ARI
T	cluster15	GZMB+GZMK+CD8+ T	19873	0.768437	0.633109	0.932692	0.162783	0.485975	RA [ACPA(+)]
T	cluster15	GZMB+GZMK+CD8+ T	21412	0.84655	0.676467	1.0594	0.297922	0.601015	all ARI
T	cluster15	GZMB+GZMK+CD8+ T	14623	0.785959	0.593536	1.04077	0.27332	0.575444	FDR(+)/ACPA(+)
T	cluster15	GZMB+GZMK+CD8+ T	23362	0.798928	0.653142	0.977254	0.174679	0.498592	all RA
T	cluster15	GZMB+GZMK+CD8+ T	12490	0.728607	0.511582	1.0377	0.199821	0.521138	RA [ACPA(-)]
T	cluster15	GZMB+GZMK+CD8+ T	12947	1.02464	0.729105	1.43996	0.935609	0.919432	FDR(-)/ACPA(+)
T	cluster15	GZMB+GZMK+CD8+ T	15632	0.792968	0.648706	0.969311	0.244527	0.55699	FDR(+)/ACPA(-) (=ARI [ACPA(-)])
T	cluster15	GZMB+GZMK+CD8+ T	16675	0.852042	0.702776	1.03301	0.407796	0.684202	ARI [ACPA(+)]
T	cluster16	GATA3+CCR4+CD8+ T (Tc2)	9338	1.0829	0.846843	1.38477	0.66683	0.811097	ARI [ACPA(+)]
T	cluster16	GATA3+CCR4+CD8+ T (Tc2)	18809	1.5415	1.32034	1.7997	0.0118562	0.112533	all RA
T	cluster16	GATA3+CCR4+CD8+ T (Tc2)	16399	1.67931	1.3466	2.09422	0.00783371	0.0890071	RA [ACPA(+)]
T	cluster16	GATA3+CCR4+CD8+ T (Tc2)	8319	1.18967	0.948708	1.49182	0.390242	0.669895	FDR(+)/ACPA(+)
T	cluster16	GATA3+CCR4+CD8+ T (Tc2)	6435	0.987356	0.69148	1.40983	0.952554	0.921945	RA [ACPA(-)]
T	cluster16	GATA3+CCR4+CD8+ T (Tc2)	12478	1.15182	0.96646	1.37273	0.322948	0.617099	all ARI
T	cluster16	GATA3+CCR4+CD8+ T (Tc2)	8464	1.19219	0.850285	1.67157	0.304133	0.603862	FDR(+)/ACPA(-) (=ARI [ACPA(-)])
T	cluster16	GATA3+CCR4+CD8+ T (Tc2)	6343	0.828589	0.589993	1.16368	0.489278	0.732183	FDR(-)/ACPA(+)
T	cluster17	cytotoxic (GZMB+Tbet+CX3CR1+) CD4+ T	7789	0.949801	0.262223	3.44029	0.839567	0.886193	FDR(+)/ACPA(+)
T	cluster17	cytotoxic (GZMB+Tbet+CX3CR1+) CD4+ T	8162	0.924983	0.658516	1.29928	0.724021	0.836716	FDR(+)/ACPA(-) (=ARI [ACPA(-)])
T	cluster17	cytotoxic (GZMB+Tbet+CX3CR1+) CD4+ T	6539	0.583663	0.373321	0.912518	0.0703195	0.310791	RA [ACPA(-)]
T	cluster17	cytotoxic (GZMB+Tbet+CX3CR1+) CD4+ T	11239	0.985461	0.811097	1.19731	0.93793	0.919432	all ARI
T	cluster17	cytotoxic (GZMB+Tbet+CX3CR1+) CD4+ T	8832	1.11138	0.658869	1.87468	0.638896	0.800806	ARI [ACPA(+)]
T	cluster17	cytotoxic (GZMB+Tbet+CX3CR1+) CD4+ T	12214	0.727674	0.586831	0.902321	0.134874	0.438134	all RA
T	cluster17	cytotoxic (GZMB+Tbet+CX3CR1+) CD4+ T	10750	0.781017	0.578352	1.0547	0.291662	0.596125	RA [ACPA(+)]
T	cluster17	cytotoxic (GZMB+Tbet+CX3CR1+) CD4+ T	6798	1.63522	1.16663	2.29201	0.120076	0.417857	FDR(-)/ACPA(+)
T	cluster18	CD45RA+ TCF1int DNT	9244	0.858204	0.715647	1.02916	0.160594	0.485975	all ARI
T	cluster18	CD45RA+ TCF1int DNT	12396	1.17652	1.00266	1.38051	0.124844	0.425191	all RA
T	cluster18	CD45RA+ TCF1int DNT	6949	1.02232	0.824273	1.26795	0.884961	0.904663	FDR(+)/ACPA(+)
T	cluster18	CD45RA+ TCF1int DNT	7634	0.986	0.817865	1.1887	0.91867	0.915478	ARI [ACPA(+)]
T	cluster18	CD45RA+ TCF1int DNT	5976	1.00854	0.727245	1.39863	0.965321	0.921945	FDR(-)/ACPA(+)
T	cluster18	CD45RA+ TCF1int DNT	10530	1.19876	0.997766	1.44024	0.129709	0.429075	RA [ACPA(+)]
T	cluster18	CD45RA+ TCF1int DNT	6353	1.11184	0.82861	1.49188	0.520415	0.744407	RA [ACPA(-)]
T	cluster18	CD45RA+ TCF1int DNT	6901	0.788321	0.629895	0.986593	0.0566425	0.275588	FDR(+)/ACPA(-) (=ARI [ACPA(-)])
T	cluster19	CD38+HLADR+Ki67+CD8+ T	7238	1.16474	0.974621	1.39196	0.168712	0.485975	all ARI
T	cluster19	CD38+HLADR+Ki67+CD8+ T	4694	1.1298	0.838339	1.52258	0.427517	0.703194	FDR(+)/ACPA(+)
T	cluster19	CD38+HLADR+Ki67+CD8+ T	5138	1.20393	0.96827	1.49694	0.174814	0.498592	FDR(+)/ACPA(-) (=ARI [ACPA(-)])
T	cluster19	CD38+HLADR+Ki67+CD8+ T	4210	1.22001	0.902785	1.64872	0.329629	0.62417	RA [ACPA(-)]
T	cluster19	CD38+HLADR+Ki67+CD8+ T	9924	1.47735	1.23322	1.76981	0.00298219	0.0530872	all RA
T	cluster19	CD38+HLADR+Ki67+CD8+ T	3796	1.18667	0.86777	1.62276	0.379809	0.666371	FDR(-)/ACPA(+)
T	cluster19	CD38+HLADR+Ki67+CD8+ T	5295	1.14053	0.867468	1.49956	0.329883	0.62417	ARI [ACPA(+)]
T	cluster19	CD38+HLADR+Ki67+CD8+ T	7662	1.40625	1.16109	1.70317	0.00874356	0.0922404	RA [ACPA(+)]
T	cluster2	CD45RAlowCD4+ Tnaive	91771	0.797308	0.725368	0.876384	0.04849	0.257864	all ARI
T	cluster2	CD45RAlowCD4+ Tnaive	52742	0.613524	0.524341	0.717875	0.0126939	0.116432	FDR(-)/ACPA(+)
T	cluster2	CD45RAlowCD4+ Tnaive	69049	0.691639	0.586156	0.816104	0.00717028	0.0864887	ARI [ACPA(+)]
T	cluster2	CD45RAlowCD4+ Tnaive	69545	0.911226	0.754793	1.10008	0.466853	0.722197	FDR(+)/ACPA(-) (=ARI [ACPA(-)])
T	cluster2	CD45RAlowCD4+ Tnaive	106085	0.876383	0.783223	0.980624	0.191913	0.509395	all RA
T	cluster2	CD45RAlowCD4+ Tnaive	63130	0.751997	0.572824	0.987213	0.0515207	0.263978	FDR(+)/ACPA(+)
T	cluster2	CD45RAlowCD4+ Tnaive	58157	1.0476	0.727795	1.50793	0.768473	0.858941	RA [ACPA(-)]
T	cluster2	CD45RAlowCD4+ Tnaive	88879	0.871049	0.77023	0.985064	0.17929	0.499257	RA [ACPA(+)]
T	cluster20	CD57+CD40L+CD4+ T	2364	1.16713	0.922377	1.47682	0.19843	0.520789	FDR(+)/ACPA(-) (=ARI [ACPA(-)])
T	cluster20	CD57+CD40L+CD4+ T	1807	1.10561	0.803043	1.52217	0.613063	0.79079	FDR(-)/ACPA(+)
T	cluster20	CD57+CD40L+CD4+ T	3502	1.1492	0.965044	1.36849	0.165978	0.485975	all ARI
T	cluster20	CD57+CD40L+CD4+ T	2601	1.13404	0.908684	1.41529	0.319484	0.612951	ARI [ACPA(+)]
T	cluster20	CD57+CD40L+CD4+ T	3292	1.05073	0.844942	1.30665	0.671583	0.81346	RA [ACPA(+)]
T	cluster20	CD57+CD40L+CD4+ T	2257	1.14091	0.901416	1.44403	0.335906	0.63144	FDR(+)/ACPA(+)
T	cluster20	CD57+CD40L+CD4+ T	3869	1.03252	0.845791	1.26048	0.772501	0.86178	all RA
T	cluster20	CD57+CD40L+CD4+ T	1822	0.860965	0.609552	1.21607	0.404417	0.683421	RA [ACPA(-)]
T	cluster21	CXCR5+CD8+ T	2506	3.33383	2.10576	5.2781	0.000221897	0.0107062	all ARI
T	cluster21	CXCR5+CD8+ T	1468	1.17948	0.740608	1.87843	0.524227	0.744407	all RA
T	cluster21	CXCR5+CD8+ T	746	1.06863	0.476463	2.39678	0.873063	0.904663	RA [ACPA(-)]
T	cluster21	CXCR5+CD8+ T	1460	3.11079	2.00664	4.82249	0.00166108	0.0352778	FDR(+)/ACPA(-) (=ARI [ACPA(-)])
T	cluster21	CXCR5+CD8+ T	975	4.12691	1.63011	10.448	0.00625379	0.0772484	FDR(-)/ACPA(+)
T	cluster21	CXCR5+CD8+ T	1236	1.14198	0.671347	1.94254	0.645527	0.802035	RA [ACPA(+)]
T	cluster21	CXCR5+CD8+ T	1299	3.07326	1.7242	5.47785	0.00770213	0.0890071	FDR(+)/ACPA(+)
T	cluster21	CXCR5+CD8+ T	1660	3.62736	1.9544	6.73235	0.00083341	0.0241264	ARI [ACPA(+)]
T	cluster22	TEMRA CD8+ T	32	1.08923	0.38527	3.07947	0.877259	0.904663	RA [ACPA(+)]
T	cluster22	TEMRA CD8+ T	18	0.525137	0.077252	3.56973	0.525056	0.744407	FDR(-)/ACPA(+)
T	cluster22	TEMRA CD8+ T	674	1.62776	0.446311	5.93668	0.654314	0.804551	FDR(+)/ACPA(-) (=ARI [ACPA(-)])
T	cluster22	TEMRA CD8+ T	20	1.19443	0.278555	5.12169	0.815033	0.874569	RA [ACPA(-)]
T	cluster22	TEMRA CD8+ T	38	1.12883	0.429878	2.96425	0.807432	0.874569	all RA
T	cluster22	TEMRA CD8+ T	689	1.88898	0.600764	5.9395	0.385212	0.669761	all ARI
T	cluster22	TEMRA CD8+ T	31	1.24809	0.425262	3.66299	0.689852	0.820147	ARI [ACPA(+)]
T	cluster22	TEMRA CD8+ T	29	1.54641	0.531703	4.49761	0.432638	0.703488	FDR(+)/ACPA(+)
T	cluster23	PD1highCTLA4+CCR6+CD103+ DPT	58	0.458587	0.0415544	5.06089	0.525389	0.744407	RA [ACPA(-)]
T	cluster23	PD1highCTLA4+CCR6+CD103+ DPT	74	0.93466	0.168925	5.17147	0.937329	0.919432	FDR(+)/ACPA(-) (=ARI [ACPA(-)])
T	cluster23	PD1highCTLA4+CCR6+CD103+ DPT	156	1.75096	0.0801531	38.25	0.241633	0.55699	ARI [ACPA(+)]
T	cluster23	PD1highCTLA4+CCR6+CD103+ DPT	155	1.00974	1.00865	1.01083	1	0.921945	all RA
T	cluster23	PD1highCTLA4+CCR6+CD103+ DPT	103	1.18843	1.18699	1.18987	1	0.921945	FDR(+)/ACPA(+)
T	cluster23	PD1highCTLA4+CCR6+CD103+ DPT	108	6.29311	0.67072	59.046	0.211408	0.536848	FDR(-)/ACPA(+)
T	cluster23	PD1highCTLA4+CCR6+CD103+ DPT	136	1.65087	1.64908	1.65266	1	0.921945	RA [ACPA(+)]
T	cluster23	PD1highCTLA4+CCR6+CD103+ DPT	175	1.54918	0.28662	8.3733	1	0.921945	all ARI
T	cluster24	TCF1highICOS+CD4+ Tnaive	22	1.971	0.553883	7.01382	0.319719	0.612951	RA [ACPA(-)]
T	cluster24	TCF1highICOS+CD4+ Tnaive	29	0.611744	0.205362	1.8223	0.379212	0.666371	RA [ACPA(+)]
T	cluster24	TCF1highICOS+CD4+ Tnaive	21	1.04502	0.322812	3.38298	0.943688	0.921379	FDR(+)/ACPA(+)
T	cluster24	TCF1highICOS+CD4+ Tnaive	17	0.530743	0.0643192	4.37953	0.526482	0.744407	FDR(-)/ACPA(+)
T	cluster24	TCF1highICOS+CD4+ Tnaive	36	1.30301	0.55891	3.03776	0.541268	0.75676	all ARI
T	cluster24	TCF1highICOS+CD4+ Tnaive	28	1.68187	0.703961	4.01823	0.265188	0.568006	FDR(+)/ACPA(-) (=ARI [ACPA(-)])
T	cluster24	TCF1highICOS+CD4+ Tnaive	23	0.887466	0.286511	2.74892	0.840304	0.886193	ARI [ACPA(+)]
T	cluster24	TCF1highICOS+CD4+ Tnaive	41	1.1909	0.504978	2.80852	0.711084	0.830049	all RA
T	cluster25	GZMK+CD4+ T	15	0.374927	0.0701654	2.00341	0.258628	0.568006	all RA
T	cluster25	GZMK+CD4+ T	15	0.563188	0.0986721	3.21449	0.481419	0.732183	RA [ACPA(+)]
T	cluster25	GZMK+CD4+ T	7	2.77e-08	0	Inf	0.0690538	0.307545	RA [ACPA(-)]
T	cluster25	GZMK+CD4+ T	8	0.483583	0.0334972	6.98126	0.506217	0.73763	FDR(-)/ACPA(+)
T	cluster25	GZMK+CD4+ T	15	0.812748	0.0391755	16.8615	0.897651	0.911212	ARI [ACPA(+)]
T	cluster25	GZMK+CD4+ T	18	0.985134	0.108057	8.98127	0.0728653	0.316049	all ARI
T	cluster25	GZMK+CD4+ T	14	0.73733	0.735255	0.739412	0.849036	0.890536	FDR(+)/ACPA(+)
T	cluster25	GZMK+CD4+ T	10	0.830245	0.153277	4.49714	0.834247	0.883022	FDR(+)/ACPA(-) (=ARI [ACPA(-)])
T	cluster3	GZMB+CD57+CD8+ T	42366	0.929821	0.718819	1.20276	0.806108	0.874569	FDR(-)/ACPA(+)
T	cluster3	GZMB+CD57+CD8+ T	94150	0.930416	0.788668	1.09764	0.715027	0.831299	all RA
T	cluster3	GZMB+CD57+CD8+ T	77612	0.942411	0.776179	1.14425	0.780166	0.868656	RA [ACPA(+)]
T	cluster3	GZMB+CD57+CD8+ T	41993	0.554054	0.40856	0.751361	0.0269659	0.185625	RA [ACPA(-)]
T	cluster3	GZMB+CD57+CD8+ T	52059	0.742471	0.619497	0.889856	0.167918	0.485975	FDR(+)/ACPA(-) (=ARI [ACPA(-)])
T	cluster3	GZMB+CD57+CD8+ T	55714	0.797977	0.683702	0.931351	0.275809	0.576493	ARI [ACPA(+)]
T	cluster3	GZMB+CD57+CD8+ T	71378	0.77673	0.615161	0.980733	0.159061	0.485975	all ARI
T	cluster3	GZMB+CD57+CD8+ T	49743	0.75306	0.621837	0.911974	0.222127	0.555586	FDR(+)/ACPA(+)
T	cluster4	CD8+ Tnaive	59473	1.21574	1.01388	1.45779	0.270421	0.571923	RA [ACPA(-)]
T	cluster4	CD8+ Tnaive	53343	0.816028	0.693962	0.959565	0.345271	0.638403	FDR(-)/ACPA(+)
T	cluster4	CD8+ Tnaive	96908	1.06911	0.976961	1.16996	0.560445	0.7653	all RA
T	cluster4	CD8+ Tnaive	81989	1.06996	0.936442	1.22251	0.594859	0.788083	RA [ACPA(+)]
T	cluster4	CD8+ Tnaive	59695	0.862456	0.715487	1.03961	0.331992	0.626114	FDR(+)/ACPA(+)
T	cluster4	CD8+ Tnaive	64985	0.906146	0.794915	1.03294	0.469007	0.722197	FDR(+)/ACPA(-) (=ARI [ACPA(-)])
T	cluster4	CD8+ Tnaive	63176	0.805629	0.720588	0.900706	0.130912	0.429075	ARI [ACPA(+)]
T	cluster4	CD8+ Tnaive	78299	0.830318	0.717792	0.960486	0.110982	0.414557	all ARI
T	cluster5	Th1	73327	1.31482	1.17217	1.47483	0.000956374	0.0257592	all ARI
T	cluster5	Th1	63400	1.01322	0.908782	1.12966	0.889425	0.905027	RA [ACPA(+)]
T	cluster5	Th1	74119	0.984199	0.839976	1.15319	0.863037	0.901954	all RA
T	cluster5	Th1	36361	1.20319	0.844997	1.71323	0.253946	0.567047	FDR(-)/ACPA(+)
T	cluster5	Th1	54018	1.28262	1.12614	1.46085	0.0163433	0.129623	ARI [ACPA(+)]
T	cluster5	Th1	36794	0.963743	0.709908	1.30834	0.808146	0.874569	RA [ACPA(-)]
T	cluster5	Th1	48788	1.28758	1.05302	1.57439	0.0157273	0.126945	FDR(+)/ACPA(-) (=ARI [ACPA(-)])
T	cluster5	Th1	47136	1.27121	1.09771	1.47215	0.0400634	0.23196	FDR(+)/ACPA(+)
T	cluster6	Th2	33896	1.01524	0.802045	1.28512	0.90865	0.914343	RA [ACPA(-)]
T	cluster6	Th2	70236	1.07783	0.950602	1.22209	0.395806	0.676001	all RA
T	cluster6	Th2	59831	1.10271	0.987312	1.23159	0.317289	0.612951	RA [ACPA(+)]
T	cluster6	Th2	32611	0.991333	0.387207	2.53803	0.955156	0.921945	FDR(-)/ACPA(+)
T	cluster6	Th2	44806	0.955755	0.805787	1.13363	0.678788	0.815364	ARI [ACPA(+)]
T	cluster6	Th2	60737	1.05003	0.915216	1.20471	0.578948	0.775926	all ARI
T	cluster6	Th2	39243	0.913341	0.741879	1.12443	0.457007	0.719017	FDR(+)/ACPA(+)
T	cluster6	Th2	42979	1.11806	0.968359	1.2909	0.264909	0.568006	FDR(+)/ACPA(-) (=ARI [ACPA(-)])
T	cluster7	Tfh	32983	0.914247	0.670566	1.24648	0.50648	0.73763	FDR(-)/ACPA(+)
T	cluster7	Tfh	46219	1.04492	0.925662	1.17954	0.637009	0.800806	ARI [ACPA(+)]
T	cluster7	Tfh	60768	1.05462	0.901073	1.23434	0.497974	0.733633	all ARI
T	cluster7	Tfh	41460	1.09836	0.969105	1.24485	0.373006	0.662465	FDR(+)/ACPA(+)
T	cluster7	Tfh	42773	1.03158	0.854735	1.24502	0.74571	0.848236	FDR(+)/ACPA(-) (=ARI [ACPA(-)])
T	cluster7	Tfh	59678	1.1532	0.98052	1.3563	0.0872811	0.350931	RA [ACPA(+)]
T	cluster7	Tfh	70887	1.12745	0.895053	1.42018	0.126883	0.426869	all RA
T	cluster7	Tfh	36072	1.16765	0.907347	1.50263	0.224503	0.555586	RA [ACPA(-)]
T	cluster8	Tbet+CXCR3+GZMK+CD8+ T	54872	0.9598	0.865148	1.06481	0.654172	0.804551	all ARI
T	cluster8	Tbet+CXCR3+GZMK+CD8+ T	37588	0.91458	0.786223	1.06389	0.490598	0.732183	FDR(+)/ACPA(+)
T	cluster8	Tbet+CXCR3+GZMK+CD8+ T	31307	0.98756	0.72001	1.35453	0.936631	0.919432	FDR(-)/ACPA(+)
T	cluster8	Tbet+CXCR3+GZMK+CD8+ T	42217	0.924114	0.793906	1.07568	0.488881	0.732183	ARI [ACPA(+)]
T	cluster8	Tbet+CXCR3+GZMK+CD8+ T	54466	0.784127	0.65677	0.936181	0.00784026	0.0890071	all RA
T	cluster8	Tbet+CXCR3+GZMK+CD8+ T	39333	0.973406	0.845805	1.12026	0.79566	0.874141	FDR(+)/ACPA(-) (=ARI [ACPA(-)])
T	cluster8	Tbet+CXCR3+GZMK+CD8+ T	46112	0.764238	0.674491	0.865926	0.00511789	0.0705516	RA [ACPA(+)]
T	cluster8	Tbet+CXCR3+GZMK+CD8+ T	31778	0.862601	0.698791	1.06481	0.274895	0.576493	RA [ACPA(-)]
T	cluster9	Treg	31185	1.0108	0.900318	1.13483	0.879109	0.904663	FDR(+)/ACPA(+)
T	cluster9	Treg	25490	0.977133	0.831756	1.14792	0.803131	0.874569	FDR(-)/ACPA(+)
T	cluster9	Treg	32988	1.03426	0.933582	1.1458	0.591216	0.785099	FDR(+)/ACPA(-) (=ARI [ACPA(-)])
T	cluster9	Treg	56235	1.16665	1.05778	1.28674	0.0206035	0.147272	all RA
T	cluster9	Treg	46143	1.00745	0.911162	1.11391	0.882176	0.904663	all ARI
T	cluster9	Treg	47982	1.21677	1.09106	1.35697	0.00850364	0.0922404	RA [ACPA(+)]
T	cluster9	Treg	27020	1.05799	0.913123	1.22585	0.494781	0.732657	RA [ACPA(-)]
T	cluster9	Treg	34915	0.993683	0.902423	1.09417	0.915326	0.915478	ARI [ACPA(+)]
