# Supplementary material for: Deep immunophenotyping reveals circulating activated lymphocytes in individuals at risk for rheumatoid arthritis
Source: J Clin Invest. 2025 Mar 17;135(6):e185217. doi: 10.1172/JCI185217 (PMC11910230; doi:10.1172/JCI185217)
Supplement: Supplemental table 5 [file jci-135-185217-s118.xlsx]

## Sheet: Sheet1
Supplementary Table 5. Statistics of single-cell associations with ARI or RA using CNA (vs controls).
Note: The results were adjusted by sex and age.
cell type	cluster	case	cluster size (case+control)	FDR<0.05/total cells	positive correlation (expanded)/FDR<0.05 cells	negative correlation (depleted)/FDR<0.05 cells
B	B-0:Naive	FDR+ACPA-	138202	0	0	0
B	B-0:Naive	FDR-ACPA+	123947	0	0	0
B	B-0:Naive	FDR+ACPA+	131084	0	0	0
B	B-0:Naive	ACPA+ ARI	157856	0.0057014	0	100
B	B-0:Naive	all ARI	198883	0	0	0
B	B-0:Naive	ACPA- RA	131997	0	0	0
B	B-0:Naive	ACPA+ RA	176418	0.230702	66.3391	33.6609
B	B-0:Naive	all RA	223069	1.23191	15.2838	84.7162
B	B-1:CD23- Naive	FDR+ACPA-	104497	0	0	0
B	B-1:CD23- Naive	FDR-ACPA+	95050	0	0	0
B	B-1:CD23- Naive	FDR+ACPA+	100852	0.0019831	100	0
B	B-1:CD23- Naive	ACPA+ ARI	122767	0.00244365	0	100
B	B-1:CD23- Naive	all ARI	154129	0	0	0
B	B-1:CD23- Naive	ACPA- RA	102449	0	0	0
B	B-1:CD23- Naive	ACPA+ RA	142011	0.418982	99.8319	0.168067
B	B-1:CD23- Naive	all RA	182348	2.37787	96.8865	3.11347
B	B-10:PB	FDR+ACPA-	6690	0	0	0
B	B-10:PB	FDR-ACPA+	5409	0	0	0
B	B-10:PB	FDR+ACPA+	6038	0	0	0
B	B-10:PB	ACPA+ ARI	6837	0	0	0
B	B-10:PB	all ARI	8917	0	0	0
B	B-10:PB	ACPA- RA	5853	0	0	0
B	B-10:PB	ACPA+ RA	10099	0.544608	100	0
B	B-10:PB	all RA	12503	1.17572	97.2789	2.72109
B	B-11:CD1c+CD5+TLR9+IgD+CD27+CD38high proliferating	FDR+ACPA-	3153	0	0	0
B	B-11:CD1c+CD5+TLR9+IgD+CD27+CD38high proliferating	FDR-ACPA+	2759	0	0	0
B	B-11:CD1c+CD5+TLR9+IgD+CD27+CD38high proliferating	FDR+ACPA+	2991	0.0334336	0	100
B	B-11:CD1c+CD5+TLR9+IgD+CD27+CD38high proliferating	ACPA+ ARI	3492	0.0572738	0	100
B	B-11:CD1c+CD5+TLR9+IgD+CD27+CD38high proliferating	all ARI	4387	0	0	0
B	B-11:CD1c+CD5+TLR9+IgD+CD27+CD38high proliferating	ACPA- RA	2938	0	0	0
B	B-11:CD1c+CD5+TLR9+IgD+CD27+CD38high proliferating	ACPA+ RA	4525	0.508287	100	0
B	B-11:CD1c+CD5+TLR9+IgD+CD27+CD38high proliferating	all RA	6074	9.86171	99.8331	0.166945
B	B-12:Bcl6+SLAMF7+IgE+ DN	FDR+ACPA-	1744	0	0	0
B	B-12:Bcl6+SLAMF7+IgE+ DN	FDR-ACPA+	1264	0	0	0
B	B-12:Bcl6+SLAMF7+IgE+ DN	FDR+ACPA+	1437	0	0	0
B	B-12:Bcl6+SLAMF7+IgE+ DN	ACPA+ ARI	1590	0	0	0
B	B-12:Bcl6+SLAMF7+IgE+ DN	all ARI	2223	0	0	0
B	B-12:Bcl6+SLAMF7+IgE+ DN	ACPA- RA	1394	0	0	0
B	B-12:Bcl6+SLAMF7+IgE+ DN	ACPA+ RA	1773	0	0	0
B	B-12:Bcl6+SLAMF7+IgE+ DN	all RA	2238	0.0446828	100	0
B	B-13:USM	FDR+ACPA-	626	0	0	0
B	B-13:USM	FDR-ACPA+	486	0	0	0
B	B-13:USM	FDR+ACPA+	522	0	0	0
B	B-13:USM	ACPA+ ARI	573	0	0	0
B	B-13:USM	all ARI	764	0	0	0
B	B-13:USM	ACPA- RA	556	0	0	0
B	B-13:USM	ACPA+ RA	884	0	0	0
B	B-13:USM	all RA	1016	0.0984252	100	0
B	B-14:BCL2high Naive	FDR+ACPA-	39	0	0	0
B	B-14:BCL2high Naive	FDR-ACPA+	39	0	0	0
B	B-14:BCL2high Naive	FDR+ACPA+	48	0	0	0
B	B-14:BCL2high Naive	ACPA+ ARI	57	0	0	0
B	B-14:BCL2high Naive	all ARI	66	0	0	0
B	B-14:BCL2high Naive	ACPA- RA	48	0	0	0
B	B-14:BCL2high Naive	ACPA+ RA	49	4.08163	100	0
B	B-14:BCL2high Naive	all RA	72	6.94444	100	0
B	B-15:CD79bhigh Naive	FDR+ACPA-	37	0	0	0
B	B-15:CD79bhigh Naive	FDR-ACPA+	23	0	0	0
B	B-15:CD79bhigh Naive	FDR+ACPA+	25	0	0	0
B	B-15:CD79bhigh Naive	ACPA+ ARI	30	0	0	0
B	B-15:CD79bhigh Naive	all ARI	49	0	0	0
B	B-15:CD79bhigh Naive	ACPA- RA	24	0	0	0
B	B-15:CD79bhigh Naive	ACPA+ RA	32	0	0	0
B	B-15:CD79bhigh Naive	all RA	40	0	0	0
B	B-16:CD10+Nur77high DN1	FDR-ACPA+	1	0	0	0
B	B-16:CD10+Nur77high DN1	FDR+ACPA+	66	0	0	0
B	B-16:CD10+Nur77high DN1	ACPA+ ARI	67	0	0	0
B	B-16:CD10+Nur77high DN1	all ARI	67	0	0	0
B	B-17:TLR9highCD307d(FCRL4)+IgD+CD27-CD38+	FDR+ACPA-	20	0	0	0
B	B-17:TLR9highCD307d(FCRL4)+IgD+CD27-CD38+	FDR-ACPA+	17	0	0	0
B	B-17:TLR9highCD307d(FCRL4)+IgD+CD27-CD38+	FDR+ACPA+	14	0	0	0
B	B-17:TLR9highCD307d(FCRL4)+IgD+CD27-CD38+	ACPA+ ARI	18	0	0	0
B	B-17:TLR9highCD307d(FCRL4)+IgD+CD27-CD38+	all ARI	25	0	0	0
B	B-17:TLR9highCD307d(FCRL4)+IgD+CD27-CD38+	ACPA- RA	20	0	0	0
B	B-17:TLR9highCD307d(FCRL4)+IgD+CD27-CD38+	ACPA+ RA	27	0	0	0
B	B-17:TLR9highCD307d(FCRL4)+IgD+CD27-CD38+	all RA	36	0	0	0
B	B-18:CD40highPDL1highCD10+IgD+CD27-CD38+	FDR+ACPA-	22	0	0	0
B	B-18:CD40highPDL1highCD10+IgD+CD27-CD38+	FDR-ACPA+	17	0	0	0
B	B-18:CD40highPDL1highCD10+IgD+CD27-CD38+	FDR+ACPA+	16	0	0	0
B	B-18:CD40highPDL1highCD10+IgD+CD27-CD38+	ACPA+ ARI	17	0	0	0
B	B-18:CD40highPDL1highCD10+IgD+CD27-CD38+	all ARI	23	0	0	0
B	B-18:CD40highPDL1highCD10+IgD+CD27-CD38+	ACPA- RA	19	0	0	0
B	B-18:CD40highPDL1highCD10+IgD+CD27-CD38+	ACPA+ RA	23	0	0	0
B	B-18:CD40highPDL1highCD10+IgD+CD27-CD38+	all RA	26	0	0	0
B	B-19:AICDA+SLAMF7+CD1c+IgD+CD27-CD38+CD24hi	FDR+ACPA-	17	0	0	0
B	B-19:AICDA+SLAMF7+CD1c+IgD+CD27-CD38+CD24hi	FDR-ACPA+	18	0	0	0
B	B-19:AICDA+SLAMF7+CD1c+IgD+CD27-CD38+CD24hi	FDR+ACPA+	19	0	0	0
B	B-19:AICDA+SLAMF7+CD1c+IgD+CD27-CD38+CD24hi	ACPA+ ARI	23	0	0	0
B	B-19:AICDA+SLAMF7+CD1c+IgD+CD27-CD38+CD24hi	all ARI	26	0	0	0
B	B-19:AICDA+SLAMF7+CD1c+IgD+CD27-CD38+CD24hi	ACPA- RA	15	0	0	0
B	B-19:AICDA+SLAMF7+CD1c+IgD+CD27-CD38+CD24hi	ACPA+ RA	18	0	0	0
B	B-19:AICDA+SLAMF7+CD1c+IgD+CD27-CD38+CD24hi	all RA	20	0	0	0
B	B-2:CD23-CD38low aNaive	FDR+ACPA-	89484	0	0	0
B	B-2:CD23-CD38low aNaive	FDR-ACPA+	79764	0	0	0
B	B-2:CD23-CD38low aNaive	FDR+ACPA+	85216	0.00586744	100	0
B	B-2:CD23-CD38low aNaive	ACPA+ ARI	102467	0.00487962	0	100
B	B-2:CD23-CD38low aNaive	all ARI	129438	0	0	0
B	B-2:CD23-CD38low aNaive	ACPA- RA	85082	0	0	0
B	B-2:CD23-CD38low aNaive	ACPA+ RA	119721	0.330769	95.9596	4.0404
B	B-2:CD23-CD38low aNaive	all RA	151787	1.33081	65.1485	34.8515
B	B-3:SM	FDR+ACPA-	71914	0	0	0
B	B-3:SM	FDR-ACPA+	60354	0	0	0
B	B-3:SM	FDR+ACPA+	66217	0.131386	0	100
B	B-3:SM	ACPA+ ARI	74045	1.70842	0	100
B	B-3:SM	all ARI	93433	0	0	0
B	B-3:SM	ACPA- RA	66992	0	0	0
B	B-3:SM	ACPA+ RA	92274	0.211327	57.4359	42.5641
B	B-3:SM	all RA	111462	2.27791	0.512013	99.488
B	B-4:CD10+CD5+IgD+CD24high T1+T2	FDR+ACPA-	45359	0	0	0
B	B-4:CD10+CD5+IgD+CD24high T1+T2	FDR-ACPA+	40799	0	0	0
B	B-4:CD10+CD5+IgD+CD24high T1+T2	FDR+ACPA+	45542	0.00439155	100	0
B	B-4:CD10+CD5+IgD+CD24high T1+T2	ACPA+ ARI	53958	0	0	0
B	B-4:CD10+CD5+IgD+CD24high T1+T2	all ARI	66934	0	0	0
B	B-4:CD10+CD5+IgD+CD24high T1+T2	ACPA- RA	45292	0	0	0
B	B-4:CD10+CD5+IgD+CD24high T1+T2	ACPA+ RA	65880	2.52884	99.94	0.060024
B	B-4:CD10+CD5+IgD+CD24high T1+T2	all RA	86802	13.6886	99.5119	0.488133
B	B-5:CD38−TLR9+CD24high Naïve	FDR+ACPA-	52061	0	0	0
B	B-5:CD38−TLR9+CD24high Naïve	FDR-ACPA+	41816	0	0	0
B	B-5:CD38−TLR9+CD24high Naïve	FDR+ACPA+	46335	0.364735	0	100
B	B-5:CD38−TLR9+CD24high Naïve	ACPA+ ARI	54006	1.98126	0	100
B	B-5:CD38−TLR9+CD24high Naïve	all ARI	71922	0	0	0
B	B-5:CD38−TLR9+CD24high Naïve	ACPA- RA	45122	0	0	0
B	B-5:CD38−TLR9+CD24high Naïve	ACPA+ RA	60456	0.564047	15.2493	84.7507
B	B-5:CD38−TLR9+CD24high Naïve	all RA	76524	3.12451	7.57005	92.4299
B	B-6:PAX5dim Naive	FDR+ACPA-	43934	0	0	0
B	B-6:PAX5dim Naive	FDR-ACPA+	35890	0	0	0
B	B-6:PAX5dim Naive	FDR+ACPA+	42064	0.515881	99.0783	0.921659
B	B-6:PAX5dim Naive	ACPA+ ARI	47995	0.820919	97.7157	2.28426
B	B-6:PAX5dim Naive	all ARI	61970	0	0	0
B	B-6:PAX5dim Naive	ACPA- RA	43016	0	0	0
B	B-6:PAX5dim Naive	ACPA+ RA	59970	0.54027	65.7407	34.2593
B	B-6:PAX5dim Naive	all RA	79300	3.37453	88.9387	11.0613
B	B-7:CXCR5-CD21-CD11c+Tbet+ aNaive	FDR+ACPA-	23890	0	0	0
B	B-7:CXCR5-CD21-CD11c+Tbet+ aNaive	FDR-ACPA+	18617	0	0	0
B	B-7:CXCR5-CD21-CD11c+Tbet+ aNaive	FDR+ACPA+	21214	0.0801358	0	100
B	B-7:CXCR5-CD21-CD11c+Tbet+ aNaive	ACPA+ ARI	24378	0.209205	0	100
B	B-7:CXCR5-CD21-CD11c+Tbet+ aNaive	all ARI	32815	0	0	0
B	B-7:CXCR5-CD21-CD11c+Tbet+ aNaive	ACPA- RA	20437	0	0	0
B	B-7:CXCR5-CD21-CD11c+Tbet+ aNaive	ACPA+ RA	30822	0.914931	92.9078	7.0922
B	B-7:CXCR5-CD21-CD11c+Tbet+ aNaive	all RA	39607	1.44924	39.0244	60.9756
B	B-8:IgDlowIgMlow Naive	FDR+ACPA-	17162	0	0	0
B	B-8:IgDlowIgMlow Naive	FDR-ACPA+	15097	0	0	0
B	B-8:IgDlowIgMlow Naive	FDR+ACPA+	17459	0	0	0
B	B-8:IgDlowIgMlow Naive	ACPA+ ARI	19689	0.0152369	0	100
B	B-8:IgDlowIgMlow Naive	all ARI	23984	0	0	0
B	B-8:IgDlowIgMlow Naive	ACPA- RA	18123	0	0	0
B	B-8:IgDlowIgMlow Naive	ACPA+ RA	23911	0.0920079	77.2727	22.7273
B	B-8:IgDlowIgMlow Naive	all RA	30118	2.08513	0.955414	99.0446
B	B-9:CXCR5-CD21-CD11c+Tbet+ DN2 (ABCs)	FDR+ACPA-	8709	0	0	0
B	B-9:CXCR5-CD21-CD11c+Tbet+ DN2 (ABCs)	FDR-ACPA+	7864	0	0	0
B	B-9:CXCR5-CD21-CD11c+Tbet+ DN2 (ABCs)	FDR+ACPA+	8554	0	0	0
B	B-9:CXCR5-CD21-CD11c+Tbet+ DN2 (ABCs)	ACPA+ ARI	9565	0.0313643	0	100
B	B-9:CXCR5-CD21-CD11c+Tbet+ DN2 (ABCs)	all ARI	11421	0	0	0
B	B-9:CXCR5-CD21-CD11c+Tbet+ DN2 (ABCs)	ACPA- RA	8767	0	0	0
B	B-9:CXCR5-CD21-CD11c+Tbet+ DN2 (ABCs)	ACPA+ RA	15035	2.64716	100	0
B	B-9:CXCR5-CD21-CD11c+Tbet+ DN2 (ABCs)	all RA	18763	0.932687	96.5714	3.42857
M	M-0:CD15+ cM	FDR+ACPA-	199638	0	0	0
M	M-0:CD15+ cM	FDR-ACPA+	150472	0	0	0
M	M-0:CD15+ cM	FDR+ACPA+	192738	0	0	0
M	M-0:CD15+ cM	ACPA+ ARI	214360	2.2952	97.8659	2.13415
M	M-0:CD15+ cM	all ARI	285148	11.0893	97.2929	2.70706
M	M-0:CD15+ cM	ACPA- RA	158511	3.53351	65.2741	34.7259
M	M-0:CD15+ cM	ACPA+ RA	235044	0.352274	11.715	88.285
M	M-0:CD15+ cM	all RA	279184	1.10536	34.6079	65.3921
M	M-1:cM	FDR+ACPA-	167535	0	0	0
M	M-1:cM	FDR-ACPA+	132376	0	0	0
M	M-1:cM	FDR+ACPA+	168692	0	0	0
M	M-1:cM	ACPA+ ARI	185025	1.12363	48.1	51.9
M	M-1:cM	all ARI	236517	4.38869	50.8382	49.1618
M	M-1:cM	ACPA- RA	149153	20.4441	98.5833	1.41672
M	M-1:cM	ACPA+ RA	224532	0.755794	84.2664	15.7336
M	M-1:cM	all RA	273527	6.31492	96.6074	3.39258
M	M-10:Neutrophil	FDR+ACPA-	13817	0	0	0
M	M-10:Neutrophil	FDR-ACPA+	12853	0	0	0
M	M-10:Neutrophil	FDR+ACPA+	14183	0	0	0
M	M-10:Neutrophil	ACPA+ ARI	14742	11.3485	0.478183	99.5218
M	M-10:Neutrophil	all ARI	16265	68.4783	0.691327	99.3087
M	M-10:Neutrophil	ACPA- RA	14276	1.82124	41.1538	58.8462
M	M-10:Neutrophil	ACPA+ RA	21736	0	0	0
M	M-10:Neutrophil	all RA	26149	0.00382424	0	100
M	M-11:CCR2dimCD84dim	FDR+ACPA-	4909	0	0	0
M	M-11:CCR2dimCD84dim	FDR-ACPA+	4001	0	0	0
M	M-11:CCR2dimCD84dim	FDR+ACPA+	4728	0	0	0
M	M-11:CCR2dimCD84dim	ACPA+ ARI	5140	0.116732	50	50
M	M-11:CCR2dimCD84dim	all ARI	6460	0.325077	4.7619	95.2381
M	M-11:CCR2dimCD84dim	ACPA- RA	4113	8.75274	0.555556	99.4444
M	M-11:CCR2dimCD84dim	ACPA+ RA	6122	0.424698	0	100
M	M-11:CCR2dimCD84dim	all RA	7201	2.29135	0	100
M	M-12:IRF8+CD38+ ncM	FDR+ACPA-	3317	0	0	0
M	M-12:IRF8+CD38+ ncM	FDR-ACPA+	2673	0	0	0
M	M-12:IRF8+CD38+ ncM	FDR+ACPA+	3683	0	0	0
M	M-12:IRF8+CD38+ ncM	ACPA+ ARI	3937	0.0254001	100	0
M	M-12:IRF8+CD38+ ncM	all ARI	4835	0.434333	0	100
M	M-12:IRF8+CD38+ ncM	ACPA- RA	3074	4.78204	0	100
M	M-12:IRF8+CD38+ ncM	ACPA+ RA	3328	4.02644	0	100
M	M-12:IRF8+CD38+ ncM	all RA	4246	11.8935	0	100
M	M-13:CD180+TLR9+HLADR+IRF8+	FDR+ACPA-	2373	0	0	0
M	M-13:CD180+TLR9+HLADR+IRF8+	FDR-ACPA+	1905	0	0	0
M	M-13:CD180+TLR9+HLADR+IRF8+	FDR+ACPA+	2262	0	0	0
M	M-13:CD180+TLR9+HLADR+IRF8+	ACPA+ ARI	2394	0.0835422	0	100
M	M-13:CD180+TLR9+HLADR+IRF8+	all ARI	2994	0.501002	0	100
M	M-13:CD180+TLR9+HLADR+IRF8+	ACPA- RA	2415	1.24224	0	100
M	M-13:CD180+TLR9+HLADR+IRF8+	ACPA+ RA	3209	0.124649	0	100
M	M-13:CD180+TLR9+HLADR+IRF8+	all RA	4214	0.213574	0	100
M	M-14:CD68dimCD38+ ncM	FDR+ACPA-	2631	0	0	0
M	M-14:CD68dimCD38+ ncM	FDR-ACPA+	2631	0	0	0
M	M-14:CD68dimCD38+ ncM	FDR+ACPA+	2631	0	0	0
M	M-14:CD68dimCD38+ ncM	ACPA+ ARI	2631	0.114025	0	100
M	M-14:CD68dimCD38+ ncM	all ARI	2631	56.8605	0	100
M	M-14:CD68dimCD38+ ncM	ACPA- RA	2643	0	0	0
M	M-14:CD68dimCD38+ ncM	ACPA+ RA	4984	0	0	0
M	M-14:CD68dimCD38+ ncM	all RA	5469	0	0	0
M	M-15:CD141+CLEC9A+ cDC (cDC1)	FDR+ACPA-	1278	0	0	0
M	M-15:CD141+CLEC9A+ cDC (cDC1)	FDR-ACPA+	1049	0	0	0
M	M-15:CD141+CLEC9A+ cDC (cDC1)	FDR+ACPA+	1118	0	0	0
M	M-15:CD141+CLEC9A+ cDC (cDC1)	ACPA+ ARI	1303	0	0	0
M	M-15:CD141+CLEC9A+ cDC (cDC1)	all ARI	1717	0.990099	35.2941	64.7059
M	M-15:CD141+CLEC9A+ cDC (cDC1)	ACPA- RA	982	14.053	7.97101	92.029
M	M-15:CD141+CLEC9A+ cDC (cDC1)	ACPA+ RA	1469	1.22532	0	100
M	M-15:CD141+CLEC9A+ cDC (cDC1)	all RA	1662	3.91095	0	100
M	M-2:ncM	FDR+ACPA-	72905	0	0	0
M	M-2:ncM	FDR-ACPA+	60588	0	0	0
M	M-2:ncM	FDR+ACPA+	72870	0	0	0
M	M-2:ncM	ACPA+ ARI	83238	0.671568	48.4794	51.5206
M	M-2:ncM	all ARI	105923	2.55185	1.7758	98.2242
M	M-2:ncM	ACPA- RA	62806	16.1083	2.82692	97.1731
M	M-2:ncM	ACPA+ RA	107765	0.268176	97.9239	2.07612
M	M-2:ncM	all RA	130560	0.513174	97.0149	2.98507
M	M-3:CD38+ ncM	FDR+ACPA-	41507	0	0	0
M	M-3:CD38+ ncM	FDR-ACPA+	37014	0	0	0
M	M-3:CD38+ ncM	FDR+ACPA+	47218	0	0	0
M	M-3:CD38+ ncM	ACPA+ ARI	49992	0.0240038	0	100
M	M-3:CD38+ ncM	all ARI	57259	0.352783	0	100
M	M-3:CD38+ ncM	ACPA- RA	36863	21.1079	0	100
M	M-3:CD38+ ncM	ACPA+ RA	60281	0.0746504	0	100
M	M-3:CD38+ ncM	all RA	68308	0.221058	0	100
M	M-4:CX3CR1+CCR2dimCD86+ cM	FDR+ACPA-	34333	0	0	0
M	M-4:CX3CR1+CCR2dimCD86+ cM	FDR-ACPA+	28262	0	0	0
M	M-4:CX3CR1+CCR2dimCD86+ cM	FDR+ACPA+	34771	0	0	0
M	M-4:CX3CR1+CCR2dimCD86+ cM	ACPA+ ARI	39535	0.97635	99.2228	0.777202
M	M-4:CX3CR1+CCR2dimCD86+ cM	all ARI	50370	1.43141	56.5881	43.4119
M	M-4:CX3CR1+CCR2dimCD86+ cM	ACPA- RA	29829	4.46881	82.6707	17.3293
M	M-4:CX3CR1+CCR2dimCD86+ cM	ACPA+ RA	48615	1.19922	95.3688	4.63122
M	M-4:CX3CR1+CCR2dimCD86+ cM	all RA	59699	8.86447	98.8473	1.15268
M	M-5:Basophil	FDR+ACPA-	27188	0	0	0
M	M-5:Basophil	FDR-ACPA+	23781	0	0	0
M	M-5:Basophil	FDR+ACPA+	27668	0	0	0
M	M-5:Basophil	ACPA+ ARI	29953	9.00077	0.482196	99.5178
M	M-5:Basophil	all ARI	35645	34.5995	0.024325	99.9757
M	M-5:Basophil	ACPA- RA	23819	53.1592	0	100
M	M-5:Basophil	ACPA+ RA	32078	42.0724	0	100
M	M-5:Basophil	all RA	36454	67.4933	0	100
M	M-6:CD1c+FCGR1(CD64)+CX3CR1+ cDC (cDC2)	FDR+ACPA-	22467	0	0	0
M	M-6:CD1c+FCGR1(CD64)+CX3CR1+ cDC (cDC2)	FDR-ACPA+	17980	0	0	0
M	M-6:CD1c+FCGR1(CD64)+CX3CR1+ cDC (cDC2)	FDR+ACPA+	21397	0	0	0
M	M-6:CD1c+FCGR1(CD64)+CX3CR1+ cDC (cDC2)	ACPA+ ARI	23471	2.7992	5.93607	94.0639
M	M-6:CD1c+FCGR1(CD64)+CX3CR1+ cDC (cDC2)	all ARI	30032	2.91356	10.1714	89.8286
M	M-6:CD1c+FCGR1(CD64)+CX3CR1+ cDC (cDC2)	ACPA- RA	19144	4.20497	34.9068	65.0932
M	M-6:CD1c+FCGR1(CD64)+CX3CR1+ cDC (cDC2)	ACPA+ RA	28392	0.316991	2.22222	97.7778
M	M-6:CD1c+FCGR1(CD64)+CX3CR1+ cDC (cDC2)	all RA	33428	1.64234	2.91439	97.0856
M	M-7:pDC	FDR+ACPA-	16437	0	0	0
M	M-7:pDC	FDR-ACPA+	13181	0	0	0
M	M-7:pDC	FDR+ACPA+	14991	0	0	0
M	M-7:pDC	ACPA+ ARI	17010	0.0176367	33.3333	66.6667
M	M-7:pDC	all ARI	22285	0.0852591	52.6316	47.3684
M	M-7:pDC	ACPA- RA	13270	1.90656	49.8024	50.1976
M	M-7:pDC	ACPA+ RA	17883	0.0838785	0	100
M	M-7:pDC	all RA	21450	0.195804	0	100
M	M-8:Ki67+ proliferating	FDR+ACPA-	10986	0	0	0
M	M-8:Ki67+ proliferating	FDR-ACPA+	9441	0	0	0
M	M-8:Ki67+ proliferating	FDR+ACPA+	11300	0	0	0
M	M-8:Ki67+ proliferating	ACPA+ ARI	12144	0.304677	8.10811	91.8919
M	M-8:Ki67+ proliferating	all ARI	14533	5.4015	0.127389	99.8726
M	M-8:Ki67+ proliferating	ACPA- RA	10236	9.99414	0.684262	99.3157
M	M-8:Ki67+ proliferating	ACPA+ RA	19075	0.0314548	0	100
M	M-8:Ki67+ proliferating	all RA	23707	0.274181	1.53846	98.4615
M	M-9:CD84dim cM	FDR+ACPA-	12445	0	0	0
M	M-9:CD84dim cM	FDR-ACPA+	10643	0	0	0
M	M-9:CD84dim cM	FDR+ACPA+	14458	0	0	0
M	M-9:CD84dim cM	ACPA+ ARI	16288	4.94229	99.3789	0.621118
M	M-9:CD84dim cM	all ARI	19920	7.90663	79.4286	20.5714
M	M-9:CD84dim cM	ACPA- RA	11240	15.0801	5.36873	94.6313
M	M-9:CD84dim cM	ACPA+ RA	14676	7.97901	0	100
M	M-9:CD84dim cM	all RA	18244	11.3846	0.288878	99.7111
NK	NK-0:CD56dimCD16+CD2+CD57+	FDR+ACPA-	190158	0	0	0
NK	NK-0:CD56dimCD16+CD2+CD57+	FDR-ACPA+	152310	0	0	0
NK	NK-0:CD56dimCD16+CD2+CD57+	FDR+ACPA+	210926	0	0	0
NK	NK-0:CD56dimCD16+CD2+CD57+	ACPA+ ARI	236192	0	0	0
NK	NK-0:CD56dimCD16+CD2+CD57+	all ARI	299306	0	0	0
NK	NK-0:CD56dimCD16+CD2+CD57+	ACPA- RA	171869	0	0	0
NK	NK-0:CD56dimCD16+CD2+CD57+	ACPA+ RA	298319	2.62035	84.0988	15.9012
NK	NK-0:CD56dimCD16+CD2+CD57+	all RA	367059	1.98824	86.188	13.812
NK	NK-1:CD56dimCD16+CD2+CD57-	FDR+ACPA-	110528	0	0	0
NK	NK-1:CD56dimCD16+CD2+CD57-	FDR-ACPA+	85526	0	0	0
NK	NK-1:CD56dimCD16+CD2+CD57-	FDR+ACPA+	111080	0	0	0
NK	NK-1:CD56dimCD16+CD2+CD57-	ACPA+ ARI	125769	0	0	0
NK	NK-1:CD56dimCD16+CD2+CD57-	all ARI	165460	0	0	0
NK	NK-1:CD56dimCD16+CD2+CD57-	ACPA- RA	96740	0	0	0
NK	NK-1:CD56dimCD16+CD2+CD57-	ACPA+ RA	147226	2.40447	61.8362	38.1638
NK	NK-1:CD56dimCD16+CD2+CD57-	all RA	181336	1.76744	46.4587	53.5413
NK	NK-10:CD56-/dimCD16dimCD2+CD57dimCD7+GZMB+Tbet+	FDR+ACPA-	6374	0	0	0
NK	NK-10:CD56-/dimCD16dimCD2+CD57dimCD7+GZMB+Tbet+	FDR-ACPA+	5079	0	0	0
NK	NK-10:CD56-/dimCD16dimCD2+CD57dimCD7+GZMB+Tbet+	FDR+ACPA+	7030	0	0	0
NK	NK-10:CD56-/dimCD16dimCD2+CD57dimCD7+GZMB+Tbet+	ACPA+ ARI	7389	0	0	0
NK	NK-10:CD56-/dimCD16dimCD2+CD57dimCD7+GZMB+Tbet+	all ARI	9043	0	0	0
NK	NK-10:CD56-/dimCD16dimCD2+CD57dimCD7+GZMB+Tbet+	ACPA- RA	6389	0	0	0
NK	NK-10:CD56-/dimCD16dimCD2+CD57dimCD7+GZMB+Tbet+	ACPA+ RA	15377	2.24361	87.8261	12.1739
NK	NK-10:CD56-/dimCD16dimCD2+CD57dimCD7+GZMB+Tbet+	all RA	17194	0.599046	54.3689	45.6311
NK	NK-11:CD56-/dimCD16-CD2+CD57-CD7+	FDR+ACPA-	4951	0	0	0
NK	NK-11:CD56-/dimCD16-CD2+CD57-CD7+	FDR-ACPA+	3918	0	0	0
NK	NK-11:CD56-/dimCD16-CD2+CD57-CD7+	FDR+ACPA+	4549	0	0	0
NK	NK-11:CD56-/dimCD16-CD2+CD57-CD7+	ACPA+ ARI	4935	0	0	0
NK	NK-11:CD56-/dimCD16-CD2+CD57-CD7+	all ARI	6354	0	0	0
NK	NK-11:CD56-/dimCD16-CD2+CD57-CD7+	ACPA- RA	4663	0	0	0
NK	NK-11:CD56-/dimCD16-CD2+CD57-CD7+	ACPA+ RA	5987	31.7354	0.526316	99.4737
NK	NK-11:CD56-/dimCD16-CD2+CD57-CD7+	all RA	7380	26.626	0.203562	99.7964
NK	NK-12:CD56-/dimCD16-CD2-CD57-HLADR+Ki67highCD39high	FDR+ACPA-	3014	0	0	0
NK	NK-12:CD56-/dimCD16-CD2-CD57-HLADR+Ki67highCD39high	FDR-ACPA+	2501	0	0	0
NK	NK-12:CD56-/dimCD16-CD2-CD57-HLADR+Ki67highCD39high	FDR+ACPA+	2798	0	0	0
NK	NK-12:CD56-/dimCD16-CD2-CD57-HLADR+Ki67highCD39high	ACPA+ ARI	3119	0	0	0
NK	NK-12:CD56-/dimCD16-CD2-CD57-HLADR+Ki67highCD39high	all ARI	3953	0	0	0
NK	NK-12:CD56-/dimCD16-CD2-CD57-HLADR+Ki67highCD39high	ACPA- RA	2959	0	0	0
NK	NK-12:CD56-/dimCD16-CD2-CD57-HLADR+Ki67highCD39high	ACPA+ RA	5355	5.04202	80	20
NK	NK-12:CD56-/dimCD16-CD2-CD57-HLADR+Ki67highCD39high	all RA	6864	1.41317	53.6082	46.3918
NK	NK-13:CD56-/dimCD16-CD2-CD57-HLADR+PSGL1+	FDR+ACPA-	2227	0	0	0
NK	NK-13:CD56-/dimCD16-CD2-CD57-HLADR+PSGL1+	FDR-ACPA+	1303	0	0	0
NK	NK-13:CD56-/dimCD16-CD2-CD57-HLADR+PSGL1+	FDR+ACPA+	2451	0	0	0
NK	NK-13:CD56-/dimCD16-CD2-CD57-HLADR+PSGL1+	ACPA+ ARI	2455	0	0	0
NK	NK-13:CD56-/dimCD16-CD2-CD57-HLADR+PSGL1+	all ARI	3383	0	0	0
NK	NK-13:CD56-/dimCD16-CD2-CD57-HLADR+PSGL1+	ACPA- RA	1608	0	0	0
NK	NK-13:CD56-/dimCD16-CD2-CD57-HLADR+PSGL1+	ACPA+ RA	4564	1.90622	98.8506	1.14943
NK	NK-13:CD56-/dimCD16-CD2-CD57-HLADR+PSGL1+	all RA	4949	0.0808244	50	50
NK	NK-14:CD56-/dimCD16-CD2-CD57-GZMB+HLADR+	FDR+ACPA-	4271	0	0	0
NK	NK-14:CD56-/dimCD16-CD2-CD57-GZMB+HLADR+	FDR-ACPA+	3233	0	0	0
NK	NK-14:CD56-/dimCD16-CD2-CD57-GZMB+HLADR+	FDR+ACPA+	3620	0	0	0
NK	NK-14:CD56-/dimCD16-CD2-CD57-GZMB+HLADR+	ACPA+ ARI	4230	0	0	0
NK	NK-14:CD56-/dimCD16-CD2-CD57-GZMB+HLADR+	all ARI	5878	0	0	0
NK	NK-14:CD56-/dimCD16-CD2-CD57-GZMB+HLADR+	ACPA- RA	3499	0	0	0
NK	NK-14:CD56-/dimCD16-CD2-CD57-GZMB+HLADR+	ACPA+ RA	3718	29.2093	0.276243	99.7238
NK	NK-14:CD56-/dimCD16-CD2-CD57-GZMB+HLADR+	all RA	4794	21.4852	0	100
NK	NK-15:CD56-/dimCD16-CD2-CD57-SLAMF6+CD39+	FDR+ACPA-	2753	0	0	0
NK	NK-15:CD56-/dimCD16-CD2-CD57-SLAMF6+CD39+	FDR-ACPA+	1997	0	0	0
NK	NK-15:CD56-/dimCD16-CD2-CD57-SLAMF6+CD39+	FDR+ACPA+	2513	0	0	0
NK	NK-15:CD56-/dimCD16-CD2-CD57-SLAMF6+CD39+	ACPA+ ARI	2642	0	0	0
NK	NK-15:CD56-/dimCD16-CD2-CD57-SLAMF6+CD39+	all ARI	3527	0	0	0
NK	NK-15:CD56-/dimCD16-CD2-CD57-SLAMF6+CD39+	ACPA- RA	2498	0	0	0
NK	NK-15:CD56-/dimCD16-CD2-CD57-SLAMF6+CD39+	ACPA+ RA	2932	11.4598	2.08333	97.9167
NK	NK-15:CD56-/dimCD16-CD2-CD57-SLAMF6+CD39+	all RA	3731	7.15626	0.374532	99.6255
NK	NK-16:CD56brCD16-CD2+CD57-NKp46highGZMK+	FDR+ACPA-	2013	0	0	0
NK	NK-16:CD56brCD16-CD2+CD57-NKp46highGZMK+	FDR-ACPA+	1643	0	0	0
NK	NK-16:CD56brCD16-CD2+CD57-NKp46highGZMK+	FDR+ACPA+	1853	0	0	0
NK	NK-16:CD56brCD16-CD2+CD57-NKp46highGZMK+	ACPA+ ARI	2093	0	0	0
NK	NK-16:CD56brCD16-CD2+CD57-NKp46highGZMK+	all ARI	2703	0	0	0
NK	NK-16:CD56brCD16-CD2+CD57-NKp46highGZMK+	ACPA- RA	2219	0	0	0
NK	NK-16:CD56brCD16-CD2+CD57-NKp46highGZMK+	ACPA+ RA	3038	3.6208	0	100
NK	NK-16:CD56brCD16-CD2+CD57-NKp46highGZMK+	all RA	4014	2.9148	0	100
NK	NK-2:CD56dimCD16+CD2-CD57+	FDR+ACPA-	87015	0	0	0
NK	NK-2:CD56dimCD16+CD2-CD57+	FDR-ACPA+	64217	0	0	0
NK	NK-2:CD56dimCD16+CD2-CD57+	FDR+ACPA+	87914	0	0	0
NK	NK-2:CD56dimCD16+CD2-CD57+	ACPA+ ARI	98889	0	0	0
NK	NK-2:CD56dimCD16+CD2-CD57+	all ARI	132662	0	0	0
NK	NK-2:CD56dimCD16+CD2-CD57+	ACPA- RA	70568	0	0	0
NK	NK-2:CD56dimCD16+CD2-CD57+	ACPA+ RA	125529	3.35699	59.943	40.057
NK	NK-2:CD56dimCD16+CD2-CD57+	all RA	151168	2.69105	42.7974	57.2026
NK	NK-3:CD56dimCD16+CD2+CD57dimPSGL1+	FDR+ACPA-	38398	0	0	0
NK	NK-3:CD56dimCD16+CD2+CD57dimPSGL1+	FDR-ACPA+	31338	0	0	0
NK	NK-3:CD56dimCD16+CD2+CD57dimPSGL1+	FDR+ACPA+	40461	0	0	0
NK	NK-3:CD56dimCD16+CD2+CD57dimPSGL1+	ACPA+ ARI	46719	0	0	0
NK	NK-3:CD56dimCD16+CD2+CD57dimPSGL1+	all ARI	60037	0	0	0
NK	NK-3:CD56dimCD16+CD2+CD57dimPSGL1+	ACPA- RA	37082	0	0	0
NK	NK-3:CD56dimCD16+CD2+CD57dimPSGL1+	ACPA+ RA	55913	1.3521	7.40741	92.5926
NK	NK-3:CD56dimCD16+CD2+CD57dimPSGL1+	all RA	71766	0.847198	19.9013	80.0987
NK	NK-4:CD56dimCD16+CD2+CD57dimKi67+	FDR+ACPA-	32990	0	0	0
NK	NK-4:CD56dimCD16+CD2+CD57dimKi67+	FDR-ACPA+	25611	0	0	0
NK	NK-4:CD56dimCD16+CD2+CD57dimKi67+	FDR+ACPA+	34516	0	0	0
NK	NK-4:CD56dimCD16+CD2+CD57dimKi67+	ACPA+ ARI	38276	0	0	0
NK	NK-4:CD56dimCD16+CD2+CD57dimKi67+	all ARI	49415	0	0	0
NK	NK-4:CD56dimCD16+CD2+CD57dimKi67+	ACPA- RA	32197	0	0	0
NK	NK-4:CD56dimCD16+CD2+CD57dimKi67+	ACPA+ RA	57600	11.6319	90.7015	9.29851
NK	NK-4:CD56dimCD16+CD2+CD57dimKi67+	all RA	71778	10.1591	92.2106	7.78936
NK	NK-5:CD56dimCD16+CD2-CD57-	FDR+ACPA-	37268	0	0	0
NK	NK-5:CD56dimCD16+CD2-CD57-	FDR-ACPA+	28437	0	0	0
NK	NK-5:CD56dimCD16+CD2-CD57-	FDR+ACPA+	35304	0	0	0
NK	NK-5:CD56dimCD16+CD2-CD57-	ACPA+ ARI	39859	0	0	0
NK	NK-5:CD56dimCD16+CD2-CD57-	all ARI	53245	0	0	0
NK	NK-5:CD56dimCD16+CD2-CD57-	ACPA- RA	30797	0	0	0
NK	NK-5:CD56dimCD16+CD2-CD57-	ACPA+ RA	45529	4.32472	5.63738	94.3626
NK	NK-5:CD56dimCD16+CD2-CD57-	all RA	54710	6.15975	1.21662	98.7834
NK	NK-6:CD56brCD16-CD2+CD57-CD7+NKp46highGZMK+	FDR+ACPA-	33493	0	0	0
NK	NK-6:CD56brCD16-CD2+CD57-CD7+NKp46highGZMK+	FDR-ACPA+	25898	0	0	0
NK	NK-6:CD56brCD16-CD2+CD57-CD7+NKp46highGZMK+	FDR+ACPA+	31760	0	0	0
NK	NK-6:CD56brCD16-CD2+CD57-CD7+NKp46highGZMK+	ACPA+ ARI	35860	0	0	0
NK	NK-6:CD56brCD16-CD2+CD57-CD7+NKp46highGZMK+	all ARI	47555	0	0	0
NK	NK-6:CD56brCD16-CD2+CD57-CD7+NKp46highGZMK+	ACPA- RA	30190	0	0	0
NK	NK-6:CD56brCD16-CD2+CD57-CD7+NKp46highGZMK+	ACPA+ RA	40886	12.3857	0.7109	99.2891
NK	NK-6:CD56brCD16-CD2+CD57-CD7+NKp46highGZMK+	all RA	51801	14.8279	0.0781148	99.9219
NK	NK-7:CD56-/dimCD16-CD2dimCD57-HLADR+Ki67+PSGL1+	FDR+ACPA-	19030	0	0	0
NK	NK-7:CD56-/dimCD16-CD2dimCD57-HLADR+Ki67+PSGL1+	FDR-ACPA+	15435	0	0	0
NK	NK-7:CD56-/dimCD16-CD2dimCD57-HLADR+Ki67+PSGL1+	FDR+ACPA+	20113	0	0	0
NK	NK-7:CD56-/dimCD16-CD2dimCD57-HLADR+Ki67+PSGL1+	ACPA+ ARI	22325	0	0	0
NK	NK-7:CD56-/dimCD16-CD2dimCD57-HLADR+Ki67+PSGL1+	all ARI	28132	0	0	0
NK	NK-7:CD56-/dimCD16-CD2dimCD57-HLADR+Ki67+PSGL1+	ACPA- RA	16534	0	0	0
NK	NK-7:CD56-/dimCD16-CD2dimCD57-HLADR+Ki67+PSGL1+	ACPA+ RA	21460	22.2227	0	100
NK	NK-7:CD56-/dimCD16-CD2dimCD57-HLADR+Ki67+PSGL1+	all RA	25845	15.2176	0	100
NK	NK-8:CD56-/dimCD16-CD2-CD57-CD11b+	FDR+ACPA-	15734	0	0	0
NK	NK-8:CD56-/dimCD16-CD2-CD57-CD11b+	FDR-ACPA+	12868	0	0	0
NK	NK-8:CD56-/dimCD16-CD2-CD57-CD11b+	FDR+ACPA+	15103	0	0	0
NK	NK-8:CD56-/dimCD16-CD2-CD57-CD11b+	ACPA+ ARI	16489	0	0	0
NK	NK-8:CD56-/dimCD16-CD2-CD57-CD11b+	all ARI	20741	0	0	0
NK	NK-8:CD56-/dimCD16-CD2-CD57-CD11b+	ACPA- RA	13728	0	0	0
NK	NK-8:CD56-/dimCD16-CD2-CD57-CD11b+	ACPA+ RA	16741	2.20417	2.43902	97.561
NK	NK-8:CD56-/dimCD16-CD2-CD57-CD11b+	all RA	20621	0.324911	0	100
NK	NK-9:CD56-/dimCD16dimCD2-CD57-HLADR+DAP12+	FDR+ACPA-	10440	0	0	0
NK	NK-9:CD56-/dimCD16dimCD2-CD57-HLADR+DAP12+	FDR-ACPA+	8179	0	0	0
NK	NK-9:CD56-/dimCD16dimCD2-CD57-HLADR+DAP12+	FDR+ACPA+	12154	0	0	0
NK	NK-9:CD56-/dimCD16dimCD2-CD57-HLADR+DAP12+	ACPA+ ARI	13129	0	0	0
NK	NK-9:CD56-/dimCD16dimCD2-CD57-HLADR+DAP12+	all ARI	16365	0	0	0
NK	NK-9:CD56-/dimCD16dimCD2-CD57-HLADR+DAP12+	ACPA- RA	9275	0	0	0
NK	NK-9:CD56-/dimCD16dimCD2-CD57-HLADR+DAP12+	ACPA+ RA	13301	7.98436	0	100
NK	NK-9:CD56-/dimCD16dimCD2-CD57-HLADR+DAP12+	all RA	16297	4.67571	0	100
T	T-0:CD4+ Tnaive	FDR+ACPA-	97785	0	0	0
T	T-0:CD4+ Tnaive	FDR-ACPA+	74859	0	0	0
T	T-0:CD4+ Tnaive	FDR+ACPA+	89322	0	0	0
T	T-0:CD4+ Tnaive	ACPA+ ARI	97107	49.0274	0.00420089	99.9958
T	T-0:CD4+ Tnaive	all ARI	127818	22.3333	0.0315281	99.9685
T	T-0:CD4+ Tnaive	ACPA- RA	85249	0	0	0
T	T-0:CD4+ Tnaive	ACPA+ RA	130958	0	0	0
T	T-0:CD4+ Tnaive	all RA	158531	0.0277548	97.7273	2.27273
T	T-1:CCR2+CD4+ T	FDR+ACPA-	73448	0	0	0
T	T-1:CCR2+CD4+ T	FDR-ACPA+	57691	0	0	0
T	T-1:CCR2+CD4+ T	FDR+ACPA+	72598	0	0	0
T	T-1:CCR2+CD4+ T	ACPA+ ARI	85308	28.2271	99.9834	0.0166113
T	T-1:CCR2+CD4+ T	all ARI	113775	10.0417	99.9912	0.00875274
T	T-1:CCR2+CD4+ T	ACPA- RA	55636	0	0	0
T	T-1:CCR2+CD4+ T	ACPA+ RA	85968	0.020938	11.1111	88.8889
T	T-1:CCR2+CD4+ T	all RA	101179	0.744226	1.06242	98.9376
T	T-10:TCF1-SH2D1AlowCD4+ Tnaive	FDR+ACPA-	31811	0	0	0
T	T-10:TCF1-SH2D1AlowCD4+ Tnaive	FDR-ACPA+	24055	0	0	0
T	T-10:TCF1-SH2D1AlowCD4+ Tnaive	FDR+ACPA+	29496	0	0	0
T	T-10:TCF1-SH2D1AlowCD4+ Tnaive	ACPA+ ARI	32610	19.0555	0.627615	99.3724
T	T-10:TCF1-SH2D1AlowCD4+ Tnaive	all ARI	43480	3.39466	4.47154	95.5285
T	T-10:TCF1-SH2D1AlowCD4+ Tnaive	ACPA- RA	26611	0	0	0
T	T-10:TCF1-SH2D1AlowCD4+ Tnaive	ACPA+ RA	41880	0.0310411	0	100
T	T-10:TCF1-SH2D1AlowCD4+ Tnaive	all RA	49944	0.256287	0	100
T	T-11:Tfh1 (CXCR5+CXCR3+CD4+)	FDR+ACPA-	24379	0	0	0
T	T-11:Tfh1 (CXCR5+CXCR3+CD4+)	FDR-ACPA+	18905	0	0	0
T	T-11:Tfh1 (CXCR5+CXCR3+CD4+)	FDR+ACPA+	24773	0	0	0
T	T-11:Tfh1 (CXCR5+CXCR3+CD4+)	ACPA+ ARI	28210	1.10954	63.2588	36.7412
T	T-11:Tfh1 (CXCR5+CXCR3+CD4+)	all ARI	37121	1.24997	79.5259	20.4741
T	T-11:Tfh1 (CXCR5+CXCR3+CD4+)	ACPA- RA	19875	0	0	0
T	T-11:Tfh1 (CXCR5+CXCR3+CD4+)	ACPA+ RA	34627	0.101077	100	0
T	T-11:Tfh1 (CXCR5+CXCR3+CD4+)	all RA	41231	0.545706	100	0
T	T-12:Innate-like T (CD161+ GZMK+ CCR2+ DNT)	FDR+ACPA-	36038	0	0	0
T	T-12:Innate-like T (CD161+ GZMK+ CCR2+ DNT)	FDR-ACPA+	32370	0	0	0
T	T-12:Innate-like T (CD161+ GZMK+ CCR2+ DNT)	FDR+ACPA+	35408	0	0	0
T	T-12:Innate-like T (CD161+ GZMK+ CCR2+ DNT)	ACPA+ ARI	40768	12.7919	100	0
T	T-12:Innate-like T (CD161+ GZMK+ CCR2+ DNT)	all ARI	49796	0.214877	96.2617	3.73832
T	T-12:Innate-like T (CD161+ GZMK+ CCR2+ DNT)	ACPA- RA	29722	0	0	0
T	T-12:Innate-like T (CD161+ GZMK+ CCR2+ DNT)	ACPA+ RA	34120	24.8828	0	100
T	T-12:Innate-like T (CD161+ GZMK+ CCR2+ DNT)	all RA	38123	75.7181	0	100
T	T-13:cytotoxic (CD57+GZMB+Tbet+CX3CR1+) CD4+ T	FDR+ACPA-	22695	0	0	0
T	T-13:cytotoxic (CD57+GZMB+Tbet+CX3CR1+) CD4+ T	FDR-ACPA+	17876	0	0	0
T	T-13:cytotoxic (CD57+GZMB+Tbet+CX3CR1+) CD4+ T	FDR+ACPA+	20196	0	0	0
T	T-13:cytotoxic (CD57+GZMB+Tbet+CX3CR1+) CD4+ T	ACPA+ ARI	22926	0.0436186	20	80
T	T-13:cytotoxic (CD57+GZMB+Tbet+CX3CR1+) CD4+ T	all ARI	30475	0.216571	0	100
T	T-13:cytotoxic (CD57+GZMB+Tbet+CX3CR1+) CD4+ T	ACPA- RA	18038	0	0	0
T	T-13:cytotoxic (CD57+GZMB+Tbet+CX3CR1+) CD4+ T	ACPA+ RA	29326	0	0	0
T	T-13:cytotoxic (CD57+GZMB+Tbet+CX3CR1+) CD4+ T	all RA	36031	0.0388554	0	100
T	T-14:Tph (ICOS+CD4+)	FDR+ACPA-	16825	0	0	0
T	T-14:Tph (ICOS+CD4+)	FDR-ACPA+	12617	0	0	0
T	T-14:Tph (ICOS+CD4+)	FDR+ACPA+	15452	0	0	0
T	T-14:Tph (ICOS+CD4+)	ACPA+ ARI	18255	6.98987	89.2633	10.7367
T	T-14:Tph (ICOS+CD4+)	all ARI	25266	5.28774	98.8772	1.12275
T	T-14:Tph (ICOS+CD4+)	ACPA- RA	12677	0	0	0
T	T-14:Tph (ICOS+CD4+)	ACPA+ RA	22245	0.0179816	100	0
T	T-14:Tph (ICOS+CD4+)	all RA	26767	0.616431	92.1212	7.87879
T	T-15:GZMB+GZMK+CD8+ T	FDR+ACPA-	15632	0	0	0
T	T-15:GZMB+GZMK+CD8+ T	FDR-ACPA+	12947	0	0	0
T	T-15:GZMB+GZMK+CD8+ T	FDR+ACPA+	14623	0	0	0
T	T-15:GZMB+GZMK+CD8+ T	ACPA+ ARI	16675	0.095952	18.75	81.25
T	T-15:GZMB+GZMK+CD8+ T	all ARI	21412	0.66785	0	100
T	T-15:GZMB+GZMK+CD8+ T	ACPA- RA	12490	0	0	0
T	T-15:GZMB+GZMK+CD8+ T	ACPA+ RA	19873	0.0150959	0	100
T	T-15:GZMB+GZMK+CD8+ T	all RA	23362	0.209742	0	100
T	T-16:GATA3+CCR4+CD8+ T (Tc2)	FDR+ACPA-	8464	0	0	0
T	T-16:GATA3+CCR4+CD8+ T (Tc2)	FDR-ACPA+	6343	0	0	0
T	T-16:GATA3+CCR4+CD8+ T (Tc2)	FDR+ACPA+	8319	0	0	0
T	T-16:GATA3+CCR4+CD8+ T (Tc2)	ACPA+ ARI	9338	0.481902	28.8889	71.1111
T	T-16:GATA3+CCR4+CD8+ T (Tc2)	all ARI	12478	0.392691	2.04082	97.9592
T	T-16:GATA3+CCR4+CD8+ T (Tc2)	ACPA- RA	6435	0	0	0
T	T-16:GATA3+CCR4+CD8+ T (Tc2)	ACPA+ RA	16399	0.0548814	100	0
T	T-16:GATA3+CCR4+CD8+ T (Tc2)	all RA	18809	0.260514	95.9184	4.08163
T	T-17:cytotoxic (GZMB+Tbet+CX3CR1+) CD4+ T	FDR+ACPA-	8162	0	0	0
T	T-17:cytotoxic (GZMB+Tbet+CX3CR1+) CD4+ T	FDR-ACPA+	6798	0	0	0
T	T-17:cytotoxic (GZMB+Tbet+CX3CR1+) CD4+ T	FDR+ACPA+	7789	0	0	0
T	T-17:cytotoxic (GZMB+Tbet+CX3CR1+) CD4+ T	ACPA+ ARI	8832	0.396286	100	0
T	T-17:cytotoxic (GZMB+Tbet+CX3CR1+) CD4+ T	all ARI	11239	0.195747	95.4545	4.54545
T	T-17:cytotoxic (GZMB+Tbet+CX3CR1+) CD4+ T	ACPA- RA	6539	0	0	0
T	T-17:cytotoxic (GZMB+Tbet+CX3CR1+) CD4+ T	ACPA+ RA	10750	0	0	0
T	T-17:cytotoxic (GZMB+Tbet+CX3CR1+) CD4+ T	all RA	12214	0.605862	0	100
T	T-18:CD45RA+ TCF1int DNT	FDR+ACPA-	6901	0	0	0
T	T-18:CD45RA+ TCF1int DNT	FDR-ACPA+	5976	0	0	0
T	T-18:CD45RA+ TCF1int DNT	FDR+ACPA+	6949	0	0	0
T	T-18:CD45RA+ TCF1int DNT	ACPA+ ARI	7634	1.17894	7.77778	92.2222
T	T-18:CD45RA+ TCF1int DNT	all ARI	9244	1.04933	7.21649	92.7835
T	T-18:CD45RA+ TCF1int DNT	ACPA- RA	6353	0	0	0
T	T-18:CD45RA+ TCF1int DNT	ACPA+ RA	10530	0.00949668	0	100
T	T-18:CD45RA+ TCF1int DNT	all RA	12396	0.621168	50.6494	49.3506
T	T-19:CD38+HLADR+Ki67+CD8+ T	FDR+ACPA-	5138	0	0	0
T	T-19:CD38+HLADR+Ki67+CD8+ T	FDR-ACPA+	3796	0	0	0
T	T-19:CD38+HLADR+Ki67+CD8+ T	FDR+ACPA+	4694	0	0	0
T	T-19:CD38+HLADR+Ki67+CD8+ T	ACPA+ ARI	5295	1.20869	70.3125	29.6875
T	T-19:CD38+HLADR+Ki67+CD8+ T	all ARI	7238	0.331583	20.8333	79.1667
T	T-19:CD38+HLADR+Ki67+CD8+ T	ACPA- RA	4210	0	0	0
T	T-19:CD38+HLADR+Ki67+CD8+ T	ACPA+ RA	7662	0.313234	0	100
T	T-19:CD38+HLADR+Ki67+CD8+ T	all RA	9924	2.74083	67.2794	32.7206
T	T-2:CD45RAlow CD4+ Tnaive	FDR+ACPA-	69545	0	0	0
T	T-2:CD45RAlow CD4+ Tnaive	FDR-ACPA+	52742	0	0	0
T	T-2:CD45RAlow CD4+ Tnaive	FDR+ACPA+	63130	0	0	0
T	T-2:CD45RAlow CD4+ Tnaive	ACPA+ ARI	69049	49.853	0.0232403	99.9768
T	T-2:CD45RAlow CD4+ Tnaive	all ARI	91771	18.4568	0.153501	99.8465
T	T-2:CD45RAlow CD4+ Tnaive	ACPA- RA	58157	0	0	0
T	T-2:CD45RAlow CD4+ Tnaive	ACPA+ RA	88879	0.00112513	0	100
T	T-2:CD45RAlow CD4+ Tnaive	all RA	106085	0.0122543	7.69231	92.3077
T	T-20:CD57+CD40L+CD4+ T	FDR+ACPA-	2364	0	0	0
T	T-20:CD57+CD40L+CD4+ T	FDR-ACPA+	1807	0	0	0
T	T-20:CD57+CD40L+CD4+ T	FDR+ACPA+	2257	0	0	0
T	T-20:CD57+CD40L+CD4+ T	ACPA+ ARI	2601	6.92042	100	0
T	T-20:CD57+CD40L+CD4+ T	all ARI	3502	0.428327	33.3333	66.6667
T	T-20:CD57+CD40L+CD4+ T	ACPA- RA	1822	0	0	0
T	T-20:CD57+CD40L+CD4+ T	ACPA+ RA	3292	0	0	0
T	T-20:CD57+CD40L+CD4+ T	all RA	3869	0.413544	12.5	87.5
T	T-21:CXCR5+CD8+ T	FDR+ACPA-	1460	0	0	0
T	T-21:CXCR5+CD8+ T	FDR-ACPA+	975	0	0	0
T	T-21:CXCR5+CD8+ T	FDR+ACPA+	1299	0	0	0
T	T-21:CXCR5+CD8+ T	ACPA+ ARI	1660	19.1566	97.1698	2.83019
T	T-21:CXCR5+CD8+ T	all ARI	2506	11.1333	97.491	2.50896
T	T-21:CXCR5+CD8+ T	ACPA- RA	746	0	0	0
T	T-21:CXCR5+CD8+ T	ACPA+ RA	1236	0	0	0
T	T-21:CXCR5+CD8+ T	all RA	1468	0.340599	0	100
T	T-22:TEMRA CD8+ T	FDR+ACPA-	674	0	0	0
T	T-22:TEMRA CD8+ T	FDR-ACPA+	18	0	0	0
T	T-22:TEMRA CD8+ T	FDR+ACPA+	29	0	0	0
T	T-22:TEMRA CD8+ T	ACPA+ ARI	31	0	0	0
T	T-22:TEMRA CD8+ T	all ARI	689	0	0	0
T	T-22:TEMRA CD8+ T	ACPA- RA	20	0	0	0
T	T-22:TEMRA CD8+ T	ACPA+ RA	32	0	0	0
T	T-22:TEMRA CD8+ T	all RA	38	0	0	0
T	T-23:PD1highCTLA4+CCR6+CD103+ DPT	FDR+ACPA-	74	0	0	0
T	T-23:PD1highCTLA4+CCR6+CD103+ DPT	FDR-ACPA+	108	0	0	0
T	T-23:PD1highCTLA4+CCR6+CD103+ DPT	FDR+ACPA+	103	0	0	0
T	T-23:PD1highCTLA4+CCR6+CD103+ DPT	ACPA+ ARI	156	0	0	0
T	T-23:PD1highCTLA4+CCR6+CD103+ DPT	all ARI	175	0	0	0
T	T-23:PD1highCTLA4+CCR6+CD103+ DPT	ACPA- RA	58	0	0	0
T	T-23:PD1highCTLA4+CCR6+CD103+ DPT	ACPA+ RA	136	0	0	0
T	T-23:PD1highCTLA4+CCR6+CD103+ DPT	all RA	155	0	0	0
T	T-24:TCF1highICOS+CD4+ Tnaive	FDR+ACPA-	28	0	0	0
T	T-24:TCF1highICOS+CD4+ Tnaive	FDR-ACPA+	17	0	0	0
T	T-24:TCF1highICOS+CD4+ Tnaive	FDR+ACPA+	21	0	0	0
T	T-24:TCF1highICOS+CD4+ Tnaive	ACPA+ ARI	23	8.69565	100	0
T	T-24:TCF1highICOS+CD4+ Tnaive	all ARI	36	27.7778	100	0
T	T-24:TCF1highICOS+CD4+ Tnaive	ACPA- RA	22	0	0	0
T	T-24:TCF1highICOS+CD4+ Tnaive	ACPA+ RA	29	0	0	0
T	T-24:TCF1highICOS+CD4+ Tnaive	all RA	41	0	0	0
T	T-25:GZMK+CD4+ T	FDR+ACPA-	10	0	0	0
T	T-25:GZMK+CD4+ T	FDR-ACPA+	8	0	0	0
T	T-25:GZMK+CD4+ T	FDR+ACPA+	14	0	0	0
T	T-25:GZMK+CD4+ T	ACPA+ ARI	15	33.3333	100	0
T	T-25:GZMK+CD4+ T	all ARI	18	50	100	0
T	T-25:GZMK+CD4+ T	ACPA- RA	7	0	0	0
T	T-25:GZMK+CD4+ T	ACPA+ RA	15	0	0	0
T	T-25:GZMK+CD4+ T	all RA	15	0	0	0
T	T-3:GZMB+CD57+CD8+ T	FDR+ACPA-	52059	0	0	0
T	T-3:GZMB+CD57+CD8+ T	FDR-ACPA+	42366	0	0	0
T	T-3:GZMB+CD57+CD8+ T	FDR+ACPA+	49743	0	0	0
T	T-3:GZMB+CD57+CD8+ T	ACPA+ ARI	55714	0.0179488	20	80
T	T-3:GZMB+CD57+CD8+ T	all ARI	71378	1.54249	0	100
T	T-3:GZMB+CD57+CD8+ T	ACPA- RA	41993	0	0	0
T	T-3:GZMB+CD57+CD8+ T	ACPA+ RA	77612	0	0	0
T	T-3:GZMB+CD57+CD8+ T	all RA	94150	0.0106213	20	80
T	T-4:CD8+ Tnaive	FDR+ACPA-	64985	0	0	0
T	T-4:CD8+ Tnaive	FDR-ACPA+	53343	0	0	0
T	T-4:CD8+ Tnaive	FDR+ACPA+	59695	0	0	0
T	T-4:CD8+ Tnaive	ACPA+ ARI	63176	27.8365	0.0852951	99.9147
T	T-4:CD8+ Tnaive	all ARI	78299	17.4983	0	100
T	T-4:CD8+ Tnaive	ACPA- RA	59473	0	0	0
T	T-4:CD8+ Tnaive	ACPA+ RA	81989	0	0	0
T	T-4:CD8+ Tnaive	all RA	96908	0.0206381	5	95
T	T-5:Th1	FDR+ACPA-	48788	0	0	0
T	T-5:Th1	FDR-ACPA+	36361	0	0	0
T	T-5:Th1	FDR+ACPA+	47136	0	0	0
T	T-5:Th1	ACPA+ ARI	54018	11.6035	48.7237	51.2763
T	T-5:Th1	all ARI	73327	6.92787	79.9606	20.0394
T	T-5:Th1	ACPA- RA	36794	0	0	0
T	T-5:Th1	ACPA+ RA	63400	0.033123	14.2857	85.7143
T	T-5:Th1	all RA	74119	0.138966	5.82524	94.1748
T	T-6:Th2	FDR+ACPA-	42979	0	0	0
T	T-6:Th2	FDR-ACPA+	32611	0	0	0
T	T-6:Th2	FDR+ACPA+	39243	0	0	0
T	T-6:Th2	ACPA+ ARI	44806	4.30969	30.1398	69.8602
T	T-6:Th2	all ARI	60737	2.18483	26.2999	73.7001
T	T-6:Th2	ACPA- RA	33896	0	0	0
T	T-6:Th2	ACPA+ RA	59831	0.0969397	100	0
T	T-6:Th2	all RA	70236	0.3474	97.1311	2.86885
T	T-7:Tfh	FDR+ACPA-	42773	0	0	0
T	T-7:Tfh	FDR-ACPA+	32983	0	0	0
T	T-7:Tfh	FDR+ACPA+	41460	0	0	0
T	T-7:Tfh	ACPA+ ARI	46219	3.9897	26.3557	73.6443
T	T-7:Tfh	all ARI	60768	2.92588	19.9663	80.0337
T	T-7:Tfh	ACPA- RA	36072	0	0	0
T	T-7:Tfh	ACPA+ RA	59678	0.286538	100	0
T	T-7:Tfh	all RA	70887	0.510672	99.1713	0.828729
T	T-8:Tbet+CXCR3+GZMK+CD8+ T	FDR+ACPA-	39333	0	0	0
T	T-8:Tbet+CXCR3+GZMK+CD8+ T	FDR-ACPA+	31307	0	0	0
T	T-8:Tbet+CXCR3+GZMK+CD8+ T	FDR+ACPA+	37588	0	0	0
T	T-8:Tbet+CXCR3+GZMK+CD8+ T	ACPA+ ARI	42217	3.62887	6.59269	93.4073
T	T-8:Tbet+CXCR3+GZMK+CD8+ T	all ARI	54872	6.35661	0.114679	99.8853
T	T-8:Tbet+CXCR3+GZMK+CD8+ T	ACPA- RA	31778	0	0	0
T	T-8:Tbet+CXCR3+GZMK+CD8+ T	ACPA+ RA	46112	0.0932512	0	100
T	T-8:Tbet+CXCR3+GZMK+CD8+ T	all RA	54466	0.96574	0	100
T	T-9:Treg	FDR+ACPA-	32988	0	0	0
T	T-9:Treg	FDR-ACPA+	25490	0	0	0
T	T-9:Treg	FDR+ACPA+	31185	0	0	0
T	T-9:Treg	ACPA+ ARI	34915	6.57311	9.49891	90.5011
T	T-9:Treg	all ARI	46143	6.53837	8.12065	91.8794
T	T-9:Treg	ACPA- RA	27020	0	0	0
T	T-9:Treg	ACPA+ RA	47982	0.0104206	100	0
T	T-9:Treg	all RA	56235	0.190273	99.0654	0.934579
