# Supplementary material for: Deep immunophenotyping reveals circulating activated lymphocytes in individuals at risk for rheumatoid arthritis
Source: J Clin Invest. 2025 Mar 17;135(6):e185217. doi: 10.1172/JCI185217 (PMC11910230; doi:10.1172/JCI185217)
Supplement: Supplemental table 6 [file jci-135-185217-s119.xlsx]

## Sheet: Sheet1
Supplementary Table 6. Mass cytometry panel for T cells in the validation dataset.
proteins
AHR
CCR2
CCR7
CD127
CD14
CD16
CD20
CD25
CD27
CD3
CD39
CD4
CD40L
CD45RA
CD45RO
CD56
CD57
CD69
CD8a
CD94
CTLA4
CX3CR1
CXCR3
CXCR5
FoxP3
GrzB
GrzK
HLADR
Helios
ICOS
Ki67
NKG2D
PD1
PU.1
TACTILE
TCRVd1
TCRVd2
TIGIT
Tbet
