# Supplementary material for: Deep immunophenotyping reveals circulating activated lymphocytes in individuals at risk for rheumatoid arthritis
Source: J Clin Invest. 2025 Mar 17;135(6):e185217. doi: 10.1172/JCI185217 (PMC11910230; doi:10.1172/JCI185217)
Supplement: Supplemental table 7 [file jci-135-185217-s120.xlsx]

## Sheet: Sheet1
Supplementary Table 7. Characteristics of enrolled subjects in the validation dataset.
	controls	ARI	RA
	N = 23	N = 57	N = 20
Age, y/o (IQR)	46 (28-57)	54 (44-66)	59 (47-61)
Female, (%)	16 (69.6%)	41 (71.9%)	16 (80.0%)
Site, (%)
University of Colorado	14 (60.9%)	27 (47.4%)	10 (50.0%)
Brigham Women's Hospital	9 (39.1%)	30 (52.6%)	10 (50.0%)
ACPA(+)	N/A	30 (52.6%)	20 (100.0%)
FDR(+)/ACPA(-)	N/A	27 (47.4%)	N/A
