# Supplementary material for: Deep immunophenotyping reveals circulating activated lymphocytes in individuals at risk for rheumatoid arthritis
Source: J Clin Invest. 2025 Mar 17;135(6):e185217. doi: 10.1172/JCI185217 (PMC11910230; doi:10.1172/JCI185217)
Supplement: Supporting data values [file jci-135-185217-s121.xlsx]

## Sheet: Fig. 1C
Results of ARI association test by broad cell types
Cluster	OR	95% CI-lower	95% CI-upper
B	0.937204	0.826551	1.06267
CD4T	0.998642	0.906054	1.10069
CD8T	0.829263	0.773889	0.888599
Myeloid	1.27716	1.02624	1.58944
NK	0.813671	0.755937	0.875814

## Sheet: Fig. 2A
Average expression of proteins in T cell clusters
Cluster	CD45	CD8a	CD4	CCR6	CD45RA	MX1	CCR4	PU.1	SH2D1A	CD45RO	CXCR3	GZMK	TACTILE	PD-1	CTLA-4	CD69	CXCR5	CD15s	CD8b	CD25	CD39	TCF1	ICOS	AHR	Nur77	CCR2	CD161	FoxP3	CD40L	GZMB	Helios	CX3CR1	RORgt	CD127	GATA3	TIGIT	Ki67	T-bet	CCR7	CD57	HLA-DR	CD103	CD38	CD11b
T-0	-0.53204	-0.720344	0.960559	-0.458502	1.1233	-0.172623	-0.768296	-0.336906	-0.581172	-1.31137	-1.13792	-0.67867	-0.86871	-0.532984	-0.392449	-0.719038	-0.593361	-1.09887	-0.741595	-0.526418	-0.642368	0.568767	-0.354489	-0.348168	-0.309259	-0.6971	-0.605548	-0.417343	-0.363961	-0.623907	-0.604063	-0.627747	-0.274937	0.406792	-0.42638	-1.12437	-0.450182	-0.953252	2.55363	-0.576769	-0.642609	-0.347275	1.01325	-0.62519
T-1	0.193875	-0.700617	1.03451	0.46363	-0.880233	0.200058	0.388365	-0.0826522	-0.121921	1.0337	0.308195	-0.451009	1.88958	-0.231856	-0.286621	-0.200654	-0.518852	-0.891282	-0.739055	0.708071	-0.548767	-0.200572	-0.282461	0.224888	-0.0805574	3.17269	0.953178	-0.192787	0.859956	-0.615908	-0.436471	-0.622907	-0.0730169	1.65261	0.335154	-0.937217	-0.403611	-0.525214	-0.667616	-0.583846	-0.624121	-0.362251	-0.823778	-0.621109
T-2	-0.975803	-0.719774	0.902681	-0.442194	-0.576047	-0.0484395	-0.721062	-0.341826	-0.809078	-1.17	-1.12718	-0.676608	-0.792	-0.520114	-0.370729	-0.771874	-0.525704	-1.12556	-0.743569	-0.353238	-0.639178	0.534954	-0.242205	-0.303282	-0.317786	-0.671701	-0.581726	-0.393783	-0.285689	-0.624434	-0.585569	-0.632856	-0.261201	0.448211	-0.261435	-1.09947	-0.441154	-0.938345	1.8021	-0.555511	-0.646358	-0.347135	0.857335	-0.686964
T-3	0.701335	1.63435	-1.16951	-0.457646	0.781969	-0.435229	-0.74982	0.12817	0.523947	-0.580818	-0.564402	-0.231097	-1.19236	-0.224301	-0.392743	0.0047183	-0.566013	0.620287	1.11342	-0.661612	-0.559812	-0.755554	-0.648222	-0.470949	-0.20631	-0.549512	-0.181125	-0.394535	-0.749572	1.90325	-0.141742	1.44516	-0.196586	-1.41081	-0.634487	0.714598	-0.402069	1.48795	-0.922372	2.20844	0.839082	0.238368	-0.314438	1.0029
T-4	-0.320841	1.43695	-1.31133	-0.461456	1.55505	-0.342773	-0.697222	-0.335004	-0.745613	-1.26037	0.0653157	-0.633372	0.105367	-0.52232	-0.401077	-0.695877	-0.59699	0.986517	2.04176	-0.410933	-0.43959	0.216578	-0.62056	-0.330404	-0.316053	-0.656024	-0.586135	-0.404817	-0.894795	-0.636303	-0.571187	-0.628859	-0.285028	0.459654	-0.360681	-1.02073	-0.444406	-0.912293	1.47932	-0.586411	-0.655523	-0.339896	-0.220126	-0.715836
T-5	-0.238403	-0.71434	0.906871	-0.115076	-0.607531	0.210244	-0.127597	-0.242488	-0.359148	0.220889	1.70377	-0.589512	0.670227	-0.380303	-0.352519	-0.543508	-0.228662	-0.929757	-0.741162	-0.160127	-0.512221	0.134328	-0.117402	-0.0818463	-0.194225	-0.464748	-0.233569	-0.270923	0.255459	-0.615677	-0.52714	-0.395346	-0.202873	0.984954	-0.0861316	-0.933997	-0.418826	-0.59438	0.377533	-0.549037	-0.616013	-0.337362	-0.0175422	-0.607959
T-6	-0.0869239	-0.706385	0.959798	-0.123485	-0.893811	0.36281	1.82645	-0.185554	-0.137355	1.20351	-1.03068	-0.653896	1.29786	-0.412312	-0.360626	-0.503784	-0.452298	-0.9655	-0.740669	0.57833	-0.403199	0.0172962	0.824015	0.0561024	-0.0936226	-0.54863	-0.520046	-0.230108	0.639267	-0.618608	-0.260882	-0.624562	-0.154645	1.27623	0.51834	-0.732562	-0.403179	-0.901452	-0.0963215	-0.560924	-0.605353	-0.312687	-0.79556	-0.708065
T-7	0.0230729	-0.712961	0.975771	0.145099	-0.835361	0.672171	0.0108863	-0.244536	-0.261416	0.851471	-0.999335	-0.65882	0.201637	-0.249661	-0.270047	-0.601133	3.4895	-0.812449	-0.740111	0.350944	-0.361454	0.309893	0.293153	-0.00536935	-0.167222	-0.58188	1.25138	-0.245659	0.750269	-0.614449	-0.471081	-0.610234	-0.157745	0.849626	-0.151308	0.107208	-0.402962	-0.917121	0.393706	-0.567894	-0.631851	-0.360693	-0.452126	-0.684272
T-8	0.548455	1.79709	-1.30449	-0.408737	-0.481217	-0.0959696	-0.556503	-0.261667	0.932183	0.0573059	1.47307	1.23114	1.40049	-0.0610455	-0.383321	0.00154352	-0.362767	0.783511	1.6748	-0.32269	-0.290755	-0.122078	-0.71573	-0.171973	-0.181224	-0.0595108	-0.309103	-0.348978	-0.813798	-0.533579	-0.404561	-0.531257	-0.248691	0.621177	-0.145253	0.918946	-0.401431	-0.119567	-0.665545	-0.362871	-0.263801	-0.0796499	-0.741157	-0.462738
T-9	-0.890217	-0.713011	0.713466	-0.120908	-0.681782	0.34152	1.35764	-0.316196	-0.655173	0.678009	-0.46887	-0.654873	-0.515046	-0.262389	0.269164	-0.521815	0.184708	-0.145652	-0.730567	4.03627	3.8421	-0.409435	1.10887	-0.0814662	-0.295594	-0.6305	-0.461859	1.4653	-0.717045	-0.627346	1.83824	-0.60093	-0.23733	-1.15691	-0.164129	1.99837	0.178803	-0.83643	-0.410589	-0.570704	0.554399	-0.289294	-0.243148	-0.638187
T-10	-1.21852	-0.7293	0.772261	-0.439021	0.142068	-0.667634	-0.7009	-0.366706	-1.57499	-1.16394	-1.05877	-0.664959	-0.996766	-0.501986	-0.367008	-0.731814	-0.4626	-1.08618	-0.742069	-0.287312	-0.553065	-0.714262	-0.4968	-0.360694	-0.395758	-0.658608	-0.581409	-0.381872	-0.342661	-0.631533	-0.782006	-0.62209	-0.278636	0.255424	-0.708292	-0.955243	-0.434587	-0.9412	1.48491	-0.564627	-0.642161	-0.344362	0.610672	-0.653257
T-11	0.145184	-0.710967	0.949754	-0.252846	-0.849234	0.843726	-0.226288	-0.257066	0.171585	1.48712	1.54058	-0.454115	0.436143	0.446993	-0.303109	-0.519323	2.58156	-0.86016	-0.739794	-0.299813	0.576579	0.250582	0.577282	-0.0234544	-0.150698	-0.626117	-0.18237	-0.242281	0.720519	-0.61178	-0.436464	-0.58908	-0.186905	0.642517	-0.145512	1.81999	-0.344468	-0.642238	-0.117948	-0.568552	-0.514811	-0.35944	-0.49195	-0.658582
T-12	-0.221321	-0.114394	-1.25127	0.0518902	-0.696251	-0.50069	-0.690086	-0.209763	1.5302	-0.135386	-0.212965	2.31159	-0.234107	-0.306757	-0.390218	4.19527	-0.500753	0.0497197	-0.235663	-0.699496	-0.654343	-0.388993	-1.06757	-0.361667	-0.223419	2.71687	4.32309	-0.364319	-0.172769	-0.511586	0.723336	-0.487687	-0.0833996	1.0669	-0.301868	-1.0151	-0.432321	0.4094	-0.897147	-0.520932	-0.537144	-0.348985	-0.821426	-0.344399
T-13	0.546215	-0.56754	-0.0175378	-0.456528	0.37676	-0.41921	-0.748147	0.197782	0.278878	0.0857555	-0.492946	-0.449983	-1.09287	0.0387143	-0.364308	0.548143	-0.556285	-0.0414434	-0.684148	-0.824166	-0.64472	-0.777594	-0.487591	-0.447771	-0.179846	-0.395572	0.122832	-0.373585	0.131655	1.75995	-0.00274593	1.46156	-0.187371	-0.954959	-0.605737	0.226916	-0.396937	1.5566	-0.915821	2.23746	0.778205	0.271484	-0.280627	1.69107
T-14	-0.0921804	-0.698052	0.942842	0.0523097	-0.862732	0.65061	1.62671	-0.188727	-0.108874	1.8103	0.473129	-0.51969	0.360176	0.438603	0.545808	-0.466421	-0.10929	-0.242998	-0.734899	0.852335	1.97364	-0.286431	2.73653	0.246762	-0.099823	1.10981	0.220078	0.197073	0.686036	-0.600732	-0.295777	-0.538986	-0.108063	-0.673053	0.205771	0.119401	1.93493	-0.364718	-0.233584	-0.529573	1.68802	-0.165274	2.02811	-0.474883
T-15	0.844896	1.66287	-1.31311	-0.45229	0.349625	-0.393589	-0.696426	-0.113697	1.57974	-0.585108	0.00392984	1.28024	-0.526911	-0.103792	-0.384177	0.932689	-0.515329	0.668413	1.51813	-0.605329	-0.483891	-0.535559	-0.765726	-0.416888	-0.172081	-0.238476	-0.0278086	-0.374472	-0.842186	1.51483	-0.214584	0.768446	-0.22301	-0.96512	-0.503741	1.68641	-0.370479	1.10126	-0.9248	-0.460431	0.216762	-0.344956	-0.553022	0.126688
T-16	-0.0165195	0.897833	-0.983619	-0.381199	-0.814014	-0.0637692	1.71252	-0.157375	-0.239062	0.392909	-0.701393	-0.616803	2.18442	-0.433959	-0.354099	-0.366539	-0.528161	0.811704	1.63247	1.17726	-0.0373999	-0.160157	0.526106	0.0916769	-0.123381	0.836625	-0.504255	-0.209356	-0.159925	-0.620322	-0.061567	-0.634162	-0.191867	1.12968	1.13273	-0.268747	-0.373587	-0.84031	-0.615119	-0.553542	-0.544114	-0.258798	-0.811983	-0.710347
T-17	-0.00293942	-0.634514	-0.209438	-0.453316	-0.464068	-0.471056	-0.743846	0.0252748	0.786449	-0.214727	-0.0149712	0.20203	-0.907681	-0.165369	-0.368031	0.070954	-0.539412	-0.788314	-0.694374	-0.821498	-0.693501	-0.668288	-0.571583	-0.422429	-0.223024	0.240356	0.547577	-0.389004	0.152665	1.37645	-0.522834	1.05765	-0.223981	-0.276626	-0.508337	-0.520424	-0.411473	1.40599	-0.913639	-0.433049	-0.199618	-0.361812	-0.708302	1.80382
T-18	-1.07763	-0.636941	-1.11487	-0.428726	1.6468	0.133515	-0.602572	-0.316973	1.30181	-1.13745	0.29726	0.780232	-0.314288	-0.293668	-0.179291	0.292511	0.161054	-0.468929	-0.593024	-0.739387	-0.378164	0.0599893	-0.510202	-0.313706	-0.256681	-0.657078	-0.491173	-0.398603	-0.854336	-0.593026	0.531463	-0.481144	-0.265522	-0.715166	-0.446719	1.17081	0.605802	-0.577405	-0.137401	-0.112495	0.388863	-0.249806	2.22618	-0.297195
T-19	0.619642	1.33235	-0.982734	-0.41002	-0.301525	0.0569982	-0.139517	-0.105419	1.25704	0.74657	0.370694	0.249922	0.0111073	0.41086	-0.233768	0.186939	-0.418028	1.6111	0.946747	-0.478966	1.13329	-0.519085	0.839425	-0.182702	-0.114268	-0.134254	-0.120603	-0.273778	-0.561863	0.727934	-0.000446795	0.409544	-0.163758	-1.1741	0.0191393	1.22053	3.75088	0.991467	-0.513305	0.609706	3.89874	0.152989	2.8063	0.343977
T-20	-0.00115555	-0.69582	0.849369	-0.265648	-0.884874	-0.0390497	0.0709722	-0.256459	0.635508	1.84936	0.589036	0.537781	0.478849	0.654957	-0.316878	-0.281456	0.0596574	-0.873907	-0.738349	-0.48519	-0.132606	-0.322466	0.0174916	-0.0596426	-0.146272	0.439264	-0.16889	-0.327443	0.517952	-0.484547	-0.554875	-0.457753	-0.214174	0.341156	-0.151365	0.625009	-0.260127	-0.217664	-0.747726	1.04787	0.425516	-0.207489	-0.561464	-0.453483
T-21	-0.86646	0.427162	-1.13643	1.47383	0.733553	-1.12017	2.73422	-0.263105	-1.42645	-0.523498	2.75182	-0.153204	-0.511418	-0.348868	-0.380092	-0.268071	1.37747	1.48641	0.948066	-0.491281	0.231749	-0.345549	-0.868363	-0.425524	-0.455399	0.0942808	-0.215754	-0.450699	-0.546254	0.405558	-0.452856	2.62495	-0.226025	-0.287081	-0.448882	-0.263917	-0.393091	0.0318781	1.17107	0.647116	-0.0190323	-0.0796651	-0.531754	0.0479731
T-22	4.05109	2.01747	-1.30593	-0.452943	3.10296	-0.530449	-0.723423	0.0754863	-0.0241572	-1.26661	0.365391	-0.625479	-0.498299	-0.514527	-0.379989	-0.0189237	-0.58725	1.79526	1.38557	-0.602373	-0.396383	-0.664344	-0.444451	-0.423993	0.219516	-0.684587	-0.544846	-0.076549	-0.619407	2.55108	2.89511	2.44739	-0.034302	-1.71273	-0.652361	0.489978	-0.404883	2.17058	-0.936463	2.84222	-0.177232	0.734453	-0.243027	2.22527
T-23	-0.306139	-0.306138	0.570214	4.46022	-0.153312	-2.31216	-0.774246	-0.484878	-2.57127	-1.26233	-1.2028	-0.668859	-1.98875	4.62628	3.23293	0.585895	0.0325746	-0.632811	0.231467	0.636719	0.45474	-0.894406	-1.18778	-0.571149	-0.201772	-0.651011	-0.583038	0.743504	-0.921162	-0.672221	-0.96654	-0.648602	-0.220425	-1.88967	0.0794334	-0.743532	-0.324846	-0.61971	-0.905754	0.0268234	-0.365964	4.72865	-0.709119	-0.414095
T-24	-0.0558816	-0.600689	0.917184	-0.0791965	-0.176602	0.338567	-0.0586331	-0.199933	-0.404563	-0.0725185	-0.408058	-0.343266	0.698524	-0.394449	-0.218441	-0.685998	-0.109095	0.114656	-0.66067	0.254258	0.0827123	4.14761	2.71656	0.444946	-0.179874	0.219423	-0.138735	-0.105195	0.171307	-0.588365	-0.450569	-0.584176	-0.193202	0.86671	-0.0688447	-0.982691	-0.412477	0.0777001	0.611271	-0.641756	-0.631191	-0.356214	-0.143863	-0.108902
T-25	-0.770789	-0.524286	0.645	0.0127642	0.346518	3.8026	-0.0031749	4.84022	1.0229	0.26723	-0.521926	3.13128	0.704826	-0.155748	3.40163	1.07756	0.284331	2.03624	-0.492707	0.175648	0.0766004	1.52478	-0.258295	4.7387	4.86463	0.0759878	-0.380138	4.46022	3.96034	0.585267	2.75581	0.103676	4.89269	0.214606	4.48089	-0.500168	1.85669	1.66848	0.747609	-0.320702	-0.4727	-0.272902	-0.077436	2.62375

## Sheet: Fir. 2B
Average expression of proteins in Myeloid cell clusters
Cluster	CD45	CD8a	CD4	Siglec-6	TLR4	CD36	CD64	CD163	CD74	CD86	CD1c	CD1d	CD11c	CD123	CD14	CD85d	CD15	Siglec-1	XCR1	CD16	CD39	TLR9	FPR1	CD303	MARCO	CCR2	CD141	CD38	CLEC9A	CD84	HO-1	CX3CR1	PD-L1	CD206	IRF8	CD170	Ki67	CD85i	CD68	CD180	HLA-DR	FOLR2	CD115	CD11b
M-0	0.461254	0.158954	0.271604	-0.474024	1.72396	1.7554	1.9964	1.74836	0.0530614	0.756613	-0.296387	1.28069	0.98603	-0.434332	2.11584	0.911924	1.26006	1.04807	-0.461969	-0.710632	0.893374	-0.278818	1.6272	-0.217768	0.584049	1.34592	-0.174318	0.595908	-0.221584	1.28933	0.351067	-0.321498	-0.0791337	-0.212399	0.149439	1.61407	0.653347	0.564579	1.41195	0.454782	0.177708	0.58708	0.567332	1.91033
M-1	0.677125	0.140346	0.383761	-0.475823	1.67833	1.85421	2.09431	1.97738	0.0384746	0.866694	-0.240489	1.52698	1.01221	-0.353349	2.07521	0.859736	-0.316009	1.70996	-0.379897	-0.722792	0.906652	-0.276003	1.51695	-0.21277	1.40055	1.55459	0.0732956	0.558425	-0.230331	1.25556	0.307048	-0.191464	-0.217594	0.245946	0.00808573	1.39678	0.573695	0.711404	1.22201	0.908842	0.487432	0.967951	0.882865	1.74099
M-2	1.61907	-0.563985	0.150059	-0.496357	0.253888	-0.425666	-0.262364	-0.421335	-0.351008	1.90509	-0.342345	-0.525075	1.4784	0.536186	-0.454073	2.13482	-0.382461	-0.468295	1.29072	1.0288	-0.181761	-0.356817	-0.085117	-0.277369	-0.512517	-0.990578	0.496722	-1.68507	-0.212012	-0.78809	2.5399	1.57313	-0.307938	-0.199909	-0.317827	0.815588	-0.813583	2.11752	1.25464	-0.478265	0.578406	0.160532	1.24724	-0.543153
M-3	-0.358153	0.148618	-0.887576	-0.520376	-0.839467	-0.82885	-0.676958	-0.716485	-0.949864	-0.763992	-0.409187	-0.704638	-0.582982	-0.563654	-0.614673	-0.691836	-0.186403	-0.794183	-0.0902922	1.64974	-1.04021	-0.411061	-0.676532	-0.285551	-0.744246	-1.00936	-0.622099	0.284349	-0.276972	-1.05184	-0.643018	1.49197	-0.0535258	-0.55234	-0.697351	-0.855779	-0.896089	-0.765458	-0.968029	-0.553817	-1.13465	-0.939229	-0.793484	-0.528231
M-4	1.91298	-0.0846965	0.552479	-0.482621	1.70587	1.2387	1.15432	0.483549	0.136703	2.38699	-0.0839171	0.747287	1.68363	0.108296	1.20259	2.17206	-0.278598	1.90482	1.63976	-0.455496	1.45478	-0.285085	1.92269	-0.246324	2.83949	0.0310372	0.806448	-0.411395	-0.199001	0.538954	2.20514	0.736945	0.190921	0.456556	-0.0375	1.36571	-0.512111	2.2417	1.41814	0.66131	1.32954	2.55944	1.4355	1.38405
M-5	-1.36264	-1.00393	-0.930439	0.120805	-0.695329	-0.53075	-0.647851	-0.700508	-1.03112	-0.751027	-0.408379	-0.690605	-0.704742	2.23071	-0.581147	-0.546057	-0.133206	-0.83653	-0.0261819	-0.727818	-1.02484	-0.389191	-0.0670688	-0.249423	-0.355936	0.904686	-0.583748	1.09903	-0.241071	1.70483	-0.634511	-0.953122	1.11217	-0.549693	-0.916508	-0.328073	0.0351218	-0.806001	-0.592164	-0.695962	-1.16828	-0.941274	-1.73803	0.293031
M-6	-0.299503	-0.403672	0.831138	1.82314	1.13126	0.713784	0.545849	1.69706	0.870979	0.06241	3.63086	2.51165	1.32806	-0.0387839	-0.362709	-0.357996	-0.380266	0.643379	-0.798144	-0.722062	0.865361	-0.195399	-0.427672	-0.232471	-0.212311	1.1387	0.296804	0.585429	-0.205519	1.00471	-0.356436	-0.255254	-0.594006	3.49636	0.174239	0.641015	1.21298	0.309365	-0.203577	1.08339	1.30317	1.0385	0.871156	-0.662738
M-7	-0.736504	-0.641149	2.63914	2.95728	-0.305737	0.556834	-0.654889	-0.552225	1.78089	-0.682285	-0.399354	-0.706037	-1.07251	2.63488	-0.607869	-0.358214	-0.412099	-0.292789	-0.170479	-0.732058	-0.946105	3.61373	-0.73597	3.74618	-0.108619	1.01304	0.52589	0.327122	-0.299398	-0.362934	-0.597248	-0.958521	-0.602064	0.52509	2.42553	-0.436001	-0.441657	0.225897	0.986732	-0.746258	0.950479	-0.146643	0.000816509	-0.864131
M-8	-0.341134	-0.440552	-0.89195	-0.352453	-0.784642	-0.82308	-0.675248	-0.558491	0.0197203	0.30176	-0.370554	-0.669495	-0.877085	-0.387442	-0.615818	-0.692603	-0.392187	-0.80321	0.501239	-0.125886	0.759658	-0.249186	-0.729911	-0.275776	-0.566212	-0.752369	-0.592039	1.45788	-0.12916	-0.790071	-0.574891	0.0341789	-0.476733	-0.333092	-0.622835	-0.774193	2.26741	-0.342194	-0.819389	-0.718731	0.0125562	-0.472569	-0.459038	-0.757701
M-9	-1.12869	-0.403208	-0.499518	-0.471756	0.173895	0.926808	0.866037	0.818666	0.050067	-0.335036	-0.361793	0.335322	0.117403	-0.511747	1.01732	0.116731	-0.158303	0.207527	1.1274	-0.728155	-0.243858	-0.326439	1.34155	-0.232069	0.0165176	1.03671	-0.38678	-0.326705	-0.258188	-0.189565	0.23111	-0.210139	-0.189544	-0.0894072	0.0508051	0.0544886	0.678326	0.0324183	1.01879	-0.0450823	-0.0864987	-0.0192738	1.1455	0.601074
M-10	-1.59153	-0.292768	-0.815117	-0.467859	-0.440752	-0.429017	-0.35775	-0.524116	-0.895572	-0.32328	-0.0863235	-0.390672	-0.267573	-0.549682	-0.0693511	0.0718509	3.42076	1.30611	-0.246935	1.38127	-0.601455	-0.384181	0.0700353	-0.265574	-0.647448	-0.807593	-0.595243	-1.44143	-0.283391	-1.07544	-0.455699	-0.785929	3.37551	-0.484046	-0.795605	1.18499	-0.570364	-0.731554	-0.560637	-0.685248	-1.07105	-0.840617	-0.683542	0.998056
M-11	0.112086	2.70381	1.12489	-0.507986	-0.895186	-0.8464	-0.683692	-0.713555	-0.941227	-0.769652	-0.412524	-0.708854	-1.03021	-0.56162	-0.624712	-0.733344	-0.389659	-0.87192	-2.32191	-0.681358	-1.03535	-0.406893	-0.769756	-0.285188	-0.719837	-0.577542	-0.624243	-1.71862	-0.30677	0.220615	-0.65186	-0.994244	-0.00882322	-0.547748	-0.892507	-1.05642	-0.895749	-0.811963	-0.959285	-0.453172	-1.13817	-0.950051	-0.884657	-0.758671
M-12	1.07864	0.852887	-0.857957	-0.502324	-0.806403	-0.854099	-0.684552	-0.703277	-0.901695	-0.768608	-0.414128	-0.709422	-0.681418	-0.568348	-0.623679	-0.726845	-0.459289	-0.818811	0.569929	1.45571	-1.05212	-0.406359	-0.753429	-0.286153	-0.746136	-1.02439	-0.62507	0.49289	-0.284904	-1.17825	-0.656782	1.78291	-0.415213	-0.548118	-0.616291	-1.04347	-0.879318	-0.787974	-0.907643	-0.841852	-1.17564	-0.955579	-0.665206	-0.562673
M-13	-0.0846757	-1.06383	-0.876537	0.575466	-0.774303	-0.833284	-0.677328	-0.689874	0.899618	-0.663916	0.496371	-0.199374	-1.03377	-0.506799	-0.618734	-0.721515	-0.367417	-0.838994	0.344311	-0.72122	0.646599	0.617207	-0.75209	-0.281696	-0.477841	-0.988226	-0.620892	-0.981675	-0.303958	-0.629393	-0.518506	-0.999771	-0.677141	-0.503085	0.645825	-0.777553	-0.878413	-0.432462	-0.950116	2.79384	0.891735	0.774941	-1.54807	-0.819526
M-14	0.42289	1.67435	-0.664323	-0.512167	-0.837205	-0.857059	-0.684893	-0.715114	-0.954699	-0.775292	-0.419251	-0.710742	-0.77779	-0.5674	-0.624882	-0.735804	-0.451751	-0.840288	-1.41529	1.52646	-1.0567	-0.412663	-0.756859	-0.287909	-0.757885	-0.982458	-0.624937	0.113709	-0.293302	-0.98528	-0.662208	0.998214	-0.446999	-0.556796	-0.689064	-1.03164	-0.877362	-0.762624	-0.819635	-0.989126	-1.15015	-0.953979	0.126133	-0.575126
M-15	-0.381231	-0.78117	0.470343	-0.212945	-0.288176	-0.617541	-0.651386	-0.430038	2.17567	-0.446473	0.117405	-0.387009	0.422344	-0.466921	-0.613316	-0.702908	-0.373173	-0.254846	0.43774	-0.714495	1.65597	0.147158	-0.724032	-0.110139	1.00838	0.107846	3.25021	1.05015	3.74556	1.03686	0.11689	-0.947401	-0.609879	-0.147315	2.13156	-0.76953	1.34377	-0.762651	-0.531792	0.30535	1.19342	0.130773	0.495477	-0.855588

## Sheet: Fig. 2C
Average expression of proteins in B cell clusters
Cluster	CD45	CD8a	CD4	CD27	Bcl-6	SLAMF7	CD24	CD19	AICDA	CD86	CD1c	CD22	CD11c	CD5	Bcl-2	IgD	CXCR5	CD23	CD95	CD25	CD39	TLR9	CD307d	CD138	Nur77	CD83	CD79b	CD38	CD40	CD10	IgA	Pax-5	PD-L1	IgG	ISG15	CD21	Ki67	T-bet	IgM	Blimp1	HLA-DR	CD52	IgE	CD11b
B-0	0.117294	-1.1515	-0.645862	-0.699802	-0.519853	-0.377814	-0.762495	0.655508	-0.401736	-0.496271	-0.315682	0.714047	-0.619606	-0.125775	-0.155832	0.673454	0.778252	2.11213	-0.584563	-0.825774	0.673276	-0.428683	-0.268467	-0.248518	-0.733509	-0.455631	-0.646565	0.218336	0.200423	-0.419509	-0.449905	0.760997	0.223359	-0.394425	-0.430038	0.888983	-0.357431	-0.597605	0.155219	0.144907	1.17995	-0.0506082	-0.157542	-0.672022
B-1	0.266218	-1.11517	-0.736583	-0.692549	-0.585084	-0.380156	-0.338853	0.567249	-0.408309	-0.517534	-0.124	0.377261	-0.629632	0.287456	-0.42472	0.87922	0.7666	-0.157207	-0.590131	-0.816709	-0.289546	-0.35208	-0.270795	-0.256884	-0.872017	-0.489874	-0.245594	0.612872	-0.0751609	-0.382777	-0.5024	0.768797	0.108678	-0.421731	-0.400794	0.860111	-0.353506	-0.603242	1.03671	-0.401543	-0.158123	-0.197527	-0.290358	-0.780581
B-2	-0.849439	-1.1894	-0.779306	-0.685144	-0.901028	-0.38348	-0.646221	0.115333	-0.489404	-0.536688	-0.394964	0.159291	-0.6399	-0.307139	-0.331549	0.529899	0.489509	-0.218144	-0.602716	-0.83687	-0.479427	-0.515201	-0.275642	-0.279271	-1.03501	-0.533792	-0.672354	-0.253622	-0.255264	-0.425095	-0.552026	0.607908	-0.127733	-0.435722	-0.620392	0.460225	-0.378611	-0.550126	0.0337749	-0.157029	-0.649865	-0.525906	-0.2967	-0.657712
B-3	-0.277002	-0.470813	-0.294755	1.14205	-0.398511	-0.357064	1.01388	0.252505	-0.212362	-0.489778	-0.338558	-0.439315	-0.262521	-1.11799	0.408812	-1.57788	-0.0731104	-1.04357	0.350945	0.856999	0.066581	-0.229918	-0.246775	-0.156711	0.340868	-0.519667	-0.0158197	-0.77121	0.00833783	-0.284052	2.361	-0.297602	-0.168695	2.52518	0.290395	0.382376	-0.324653	-0.379148	-1.30389	0.392001	-1.27953	0.636323	-0.300667	1.50846
B-4	-0.342172	0.202445	0.134581	-0.703504	-0.602452	-0.382401	1.7628	-0.205691	-0.461354	-0.527231	-0.206475	-0.570689	-0.655501	2.35452	-1.10759	0.627232	0.110697	-0.136499	-0.604818	-0.988349	-1.99449	-0.118677	-0.261874	-0.302174	-0.93378	-0.429188	-0.0694846	1.95942	-0.188622	0.478332	-0.537057	0.811832	0.0318191	-0.424559	-0.291421	0.0622877	-0.310224	-0.574656	0.942008	-0.413493	-0.45582	-0.315052	-0.287444	-0.698844
B-5	0.0947552	-1.00316	-0.77197	0.146135	-0.280635	-0.361395	1.82476	0.271468	-0.290059	-0.533311	0.0320435	-0.879203	-0.551464	-0.647417	0.300256	-0.190811	-0.0807971	-0.995607	-0.375915	1.13791	-0.0177784	-0.0879675	-0.241936	-0.254967	-0.236265	-0.489339	-0.103885	-0.949919	-0.332681	-0.43736	-0.44043	0.267456	-0.124265	-0.418925	0.30827	0.671139	-0.324285	-0.357933	1.38603	0.282974	-1.51225	0.651125	-0.308006	-0.312667
B-6	0.0308668	-0.915534	-0.547074	-0.609784	-1.30382	-0.376722	-0.178769	0.342603	-0.461001	-0.509902	-0.180694	0.337903	-0.616358	0.226784	-0.256732	0.673278	0.488	0.38837	-0.572405	-0.679636	-0.172726	-0.30215	-0.267505	-0.264737	-0.884295	-0.416572	-0.429364	0.277073	-0.0461033	-0.345908	-0.441836	-1.15026	-1.69345	-0.439549	-0.134024	0.673616	-0.340176	-0.56685	0.624381	-0.0854796	0.142595	-0.132224	-0.237249	-0.684703
B-7	0.254574	1.55732	1.22198	-0.0631724	-0.0964746	-0.330163	0.48111	0.219194	-0.146975	-0.499246	0.110156	0.0996084	0.692637	-0.254188	-0.128444	0.552173	-1.52774	-1.02575	-0.09698	-0.451551	-0.16791	0.657986	-0.182097	-0.22266	0.295927	-0.45851	0.0693682	-1.38382	-0.671129	-0.45325	-0.367479	-0.0872962	0.0905835	-0.421679	0.704265	-1.38297	-0.308424	1.6534	0.970805	0.325289	-0.376734	0.648688	-0.20623	-0.182383
B-8	-1.37697	-0.906389	-0.735146	-0.40779	-0.86927	-0.345281	-0.601719	0.0444861	-0.405109	-0.50211	-0.449341	0.287995	-0.518074	-0.419479	0.0760599	-0.670114	0.0998165	1.71109	-0.475482	0.0433747	-0.18038	-0.453051	-0.274212	-0.278624	-0.65684	-0.525153	-0.516508	-0.254701	0.0924839	-0.398783	-0.300421	0.297004	-0.161616	-0.227309	-0.269499	0.123195	-0.365975	-0.521188	-0.839298	0.462086	0.211171	-0.137532	-0.218523	0.3923
B-9	-0.68306	2.12475	1.79406	0.0821012	-0.0343692	-0.266465	-0.614141	0.965637	0.148486	-0.321731	-0.32057	1.17589	3.37887	-1.04637	-0.337409	-1.51412	-2.85109	-1.15651	0.907804	-0.781748	0.281218	1.0525	0.0857757	-0.118535	0.912192	-0.485771	-0.0252525	-1.49523	-0.819524	-0.435289	1.70315	-0.320227	1.63765	1.42592	0.634115	-2.0324	-0.291648	2.89992	-1.08034	0.861819	0.00312542	0.630115	-0.157907	-0.432854
B-10	0.801341	0.901269	-0.131392	2.59735	1.12637	0.563203	-0.778929	-0.0206908	0.263788	1.32148	-0.285923	-1.33282	1.07988	-1.09483	-0.260064	-1.57402	-1.75507	-0.307231	3.29003	1.32586	2.77022	-0.192185	-0.183805	-0.118952	1.93548	-0.438434	-0.139257	1.05871	-0.153948	-0.354516	2.69732	-0.734829	-0.366411	2.80102	2.44692	-0.872421	3.08312	0.620276	-1.31702	1.80888	0.310374	1.1277	-0.116564	1.39251
B-11	0.669374	0.96989	0.292068	0.353162	1.34127	-0.176034	0.286131	0.116869	0.103011	-0.0568165	0.593811	-0.873658	0.122401	2.25175	-0.305666	0.118194	-0.631384	0.377535	0.59236	0.917774	1.82038	0.381527	-0.15055	-0.232392	0.994452	-0.251188	-0.118707	1.25624	-0.119981	-0.33211	-0.316024	0.551256	0.402652	-0.351633	1.93443	0.299657	2.74244	0.541207	1.35854	0.895638	0.68454	1.11663	-0.182713	0.00968205
B-12	-1.53536	0.0113016	0.577063	-0.317103	2.60949	3.90088	-0.969421	-2.95369	-0.735898	-0.443065	-0.385915	-2.92936	-0.510981	-1.13282	-1.70771	-1.56393	-0.26986	-1.12531	-0.512812	-0.640088	-0.599975	-0.874726	-0.255019	-0.0582263	-0.809722	1.01096	-0.854361	-1.3541	-1.63442	-0.219669	-0.299169	-3.49768	-0.769892	-0.388508	-2.08541	-2.1964	-0.334284	-0.279223	-1.3177	-2.25772	-0.175938	-3.25691	4.23631	1.68009
B-13	0.394997	0.604067	0.466335	2.59933	0.100056	-0.33336	-0.238865	0.0358301	-0.00771905	-0.433309	-0.398297	-0.543897	0.763236	-0.293156	0.179083	1.071	0.0920596	-1.06436	1.77784	-0.222297	0.193745	-0.297427	-0.250982	-0.299475	0.629191	-0.532089	-0.643919	-1.47426	-0.242686	-0.432591	-0.473899	-0.810893	-0.869789	-0.446455	0.321573	0.0938477	-0.0602704	-0.121977	-1.3701	0.701172	-1.52653	1.63412	-0.274404	2.53936
B-14	0.0864762	-0.203077	-0.422497	-0.563598	-0.385061	-0.368913	-0.158956	0.419206	-0.318594	-0.085526	-0.24667	0.482455	0.0101257	0.466604	2.96868	0.653931	0.650546	0.340524	-0.542298	-0.430625	-0.329194	-0.508621	-0.261584	-0.173109	-0.508891	-0.222456	-0.565118	0.203823	-0.14701	-0.380884	0.136765	0.380428	-0.0432456	-0.437428	-0.415208	0.623463	-0.361002	-0.622422	0.536958	-1.06714	0.063749	-0.791757	-0.245427	-0.451932
B-15	0.374935	-1.20309	-1.15691	-0.592615	-0.339087	-0.331822	-0.491862	0.660915	-0.435767	-0.448191	-0.266791	0.838685	-0.599742	0.295328	-0.487465	0.811848	0.840265	0.940647	-0.545693	-0.71955	0.158144	-0.257105	-0.270561	-0.0861193	-0.424408	-0.45109	3.42677	0.58912	0.0163792	-0.374345	-0.531265	0.645948	0.399725	-0.42562	-0.709644	0.7299	-0.347161	-0.535509	0.280725	0.0966314	0.384035	-0.379598	-0.225941	-0.0760664
B-16	3.33523	0.721709	2.2651	-0.453608	1.21211	-0.394526	-1.08015	-2.64652	0.142739	1.60067	-0.469629	0.867813	-0.575525	-1.12806	2.17013	-1.56885	0.846517	-1.00231	-0.0873013	1.71258	-1.54201	-0.418846	-0.29683	-0.452005	2.17449	-0.381893	1.97182	1.30793	0.607972	3.53994	-0.545255	0.410181	-1.31273	-0.460787	0.771484	-1.4469	-0.391344	-0.531383	-1.42014	-2.16429	2.96025	0.0818278	-0.0777741	-0.890656
B-17	-0.514125	0.733961	-0.031838	-0.170321	-0.43778	-0.12042	-0.442344	0.212591	0.381815	0.656798	-0.157859	0.36274	-0.382534	0.508907	-0.184119	0.712135	0.671568	0.440279	-0.13448	2.33007	-0.147036	3.82035	4.23225	4.22138	1.1982	2.143	-0.338353	0.104662	-0.0523044	0.0381249	-0.463041	0.464663	-0.909733	-0.27029	-0.737423	0.574226	-0.373419	1.77071	0.563889	-0.726501	0.139779	-0.0675774	-0.0820605	0.0409791
B-18	-0.245808	-0.295855	-1.61912	-0.702229	-0.96498	-0.392116	-0.487812	0.703326	-0.325675	-0.488355	-0.317843	0.450993	-0.59942	0.443918	-0.138962	0.757671	0.845993	1.29043	-0.578368	-0.69741	0.26263	-0.433149	-0.259149	0.00513764	-0.919936	0.864012	-0.460591	0.231704	3.80095	1.97637	-0.0835949	0.423288	2.89011	-0.372624	-0.934319	0.813308	-0.301845	-0.594433	0.422172	0.17741	0.720362	-0.554078	-0.222559	-1.08738
B-19	-0.602116	0.627273	1.12126	-0.258915	1.32912	1.21405	2.42185	0.243873	4.06012	3.31012	4.1232	1.41426	1.11411	0.731955	-0.276763	0.59969	0.509228	0.631501	-0.615022	-0.233958	-0.305712	-0.442575	-0.100241	-0.423155	-0.466123	3.06268	0.377173	0.116972	0.0122862	-0.356631	-0.594431	0.509039	0.762985	-0.414883	-0.38328	0.674763	-0.301297	-0.649807	0.337284	1.1244	-0.665145	-0.117762	-0.348239	-0.63558

## Sheet: Fig. 2D
Average expression of proteins in NK cell clusters
Cluster	CD45	CD8a	CD4	GNLY	KIR2DS1	CD2	DAP12	NKG2C	SH2D1A	CD7	GZMA	GZMK	2B4	TCRVd1	PSGL-1	CD69	TCRgd	EOMES	CD8b	CD16	CD39	PLZF	NKp30	MR-1-tet	NKp80	4-1BB	CXCR6	KIR2DS2	CD107a	GZMB	NKp46	CD3z	iNKT	TCRVd2	NKG2D	TCRab	Ki67	Tbet	Perforin	CD57	HLA-DR	SLAMF6	CD38	CD11b
NK-0	0.809574	0.394515	-0.526277	1.06739	1.43259	0.966696	0.295497	1.95593	0.644781	0.771458	0.992504	-0.513794	0.997369	-0.612663	-0.762639	0.687275	-0.305791	0.361332	0.247114	1.54071	-0.577098	0.589293	0.344187	0.681075	1.06957	0.381817	0.340302	-0.507065	-0.260335	1.45742	0.0795104	1.32137	1.86106	0.986006	0.538959	-0.822814	-0.589348	1.04175	1.3181	2.43237	-0.686518	0.892677	0.196759	-0.362261
NK-1	0.809082	0.402224	-0.536185	0.967512	1.05825	0.990155	0.153634	0.625043	1.06145	1.03736	1.32313	-0.165709	1.00038	-0.480059	-0.725612	1.25125	0.457173	0.86238	0.10949	1.31052	-0.554965	1.4374	1.28209	-0.120742	0.875523	0.911911	0.760575	-0.426297	-0.299882	1.14446	0.907977	1.16434	1.09127	0.773789	0.849938	-0.793705	-0.567544	1.07049	1.20644	-0.450943	-0.79434	0.750736	0.460838	-0.247694
NK-2	0.634173	0.237143	-0.533257	0.979796	1.35022	-0.874984	0.27018	-0.462207	0.596364	0.79584	0.996721	-0.525159	0.86906	-0.58899	-0.682349	1.23867	-0.314989	0.342524	-0.0295459	1.55456	-0.577783	1.09187	0.599786	0.226438	1.08366	0.348656	0.340722	-0.209306	-0.266826	1.33088	0.211902	1.3387	1.58788	0.980434	0.287085	-0.742062	-0.586401	1.08426	1.3912	2.26397	-0.740594	0.78084	0.569707	-0.269416
NK-3	0.727578	0.133987	-0.523206	1.25168	1.25022	1.17925	0.220367	1.46538	1.13313	1.03883	1.22088	0.592273	1.04073	0.271727	1.23969	0.494876	1.37666	0.662293	-0.045228	0.84969	-0.562326	1.21324	1.06524	0.35008	0.920415	1.22253	0.81657	0.597861	-0.311954	0.960645	0.790545	1.01145	0.799571	0.480707	0.996473	-0.848125	-0.580106	0.959597	0.967645	0.802724	-0.697929	0.820754	-0.336449	-0.340792
NK-4	0.367736	0.328852	-0.51589	0.877875	1.28274	0.583403	0.496993	0.85208	1.07087	1.02882	1.06644	-0.0753645	0.876031	-0.355023	-0.418669	-0.493933	0.767301	1.45349	-0.00133479	0.838548	-0.442108	0.973837	1.28888	0.311299	1.02252	1.08385	0.796774	-0.138514	-0.579817	0.944935	0.88363	1.07689	1.1128	1.84697	1.11843	-0.456724	1.94598	1.12103	0.992211	0.664946	-0.48302	0.591338	1.24049	-0.324631
NK-5	0.612202	0.152032	-0.536361	0.902003	0.815802	-0.932332	0.0777882	-0.296906	1.09465	1.04147	1.28049	0.219952	0.893701	-0.33691	-0.439135	1.72569	0.63947	0.94206	-0.137025	1.07501	-0.552554	1.72148	1.39265	-0.328	0.827458	0.988966	1.20507	0.22511	-0.345702	0.914125	1.00206	1.08802	0.788026	0.642824	0.743475	-0.737854	-0.560224	1.03823	1.16062	-0.541327	-0.816339	0.688548	0.557943	-0.249374
NK-6	0.00620055	-0.356838	-0.456724	0.927965	0.305033	1.7379	0.171096	1.92111	1.14379	1.29081	0.340823	2.84276	0.448139	-0.334479	-0.601841	0.48632	2	1.37058	-0.435599	-0.661852	-0.452296	0.0340239	0.929866	-0.140419	0.998942	1.96224	1.24574	1.20525	-0.530281	-0.573043	1.89175	0.192771	-0.324239	0.027375	1.68618	-0.927053	-0.540359	0.723611	-0.0047549	-0.629146	-0.633311	0.0819376	0.139541	-0.339189
NK-7	-1.42643	-0.850465	0.566957	-0.964264	-0.891345	-0.390516	1.38891	-0.658815	-1.0487	-1.02689	-0.994666	-0.510297	-0.851891	2.05565	2.052	0.982089	0.638212	-0.880737	-0.519771	-0.982568	0.972813	-0.830973	-0.991934	-0.144402	-1.02648	-0.973475	-0.989662	-0.438485	0.292646	-1.02821	-0.868318	-1.02495	-1.0135	-0.940187	-1.05783	1.29374	0.937133	-1.0679	-0.969149	-0.533852	1.27626	-1.36908	-0.219356	2.00674
NK-8	-2.38034	-0.899131	-0.490695	-1.05492	-0.97822	-0.982474	-0.856489	-0.873851	-1.08073	-1.0277	-1.01266	-0.599735	1.03588	1.49337	1.38906	0.0102472	0.498069	-1.09607	-0.380294	-0.586104	-0.362998	-1.3094	-1.05025	-0.428254	-1.01944	-0.960665	-0.903326	1.70621	3.50362	-1.0319	-0.892667	-1.0453	-0.683901	-0.318554	-1.04591	1.17191	0.0327004	-1.10875	-0.976437	-0.560351	-0.769491	-1.413	0.36781	2.75081
NK-9	0.706836	-0.934031	0.328129	-0.970389	-0.963724	-1.02365	1.59649	-0.691287	-1.05928	-1.05875	-1.01413	-0.633026	-0.492965	-0.92613	-0.722419	-1.16261	-1.35618	-0.89953	-0.472296	0.207329	0.394798	-0.866319	-0.978061	2.54363	-1.03085	-1.03187	-0.987007	-0.82203	-0.0359699	-1.03802	-0.988173	-1.02678	-1.0686	-1.16075	-1.06675	0.942407	-0.452266	-1.0908	-0.987518	-0.565733	1.09246	-1.46021	-1.68187	0.218427
NK-10	1.59392	1.38833	-0.332832	-0.0602645	-0.115048	0.139144	-0.899785	-0.145963	-0.125427	0.52765	-0.0973091	-0.456237	-0.113903	-0.7344	-0.595265	-0.589556	-0.733691	-0.440163	0.350014	0.239296	-0.609411	-0.134228	-0.0290683	-1.39879	0.166941	-0.0592459	-0.240476	-1.3464	-0.614331	0.477983	-0.26575	0.357789	0.089559	-0.833152	0.0141326	-0.585559	-0.51959	0.312822	0.4673	0.445929	-0.745065	-0.109302	-0.640231	-0.372589
NK-11	0.527475	3.00372	1.50791	-0.99119	-0.712607	0.647206	-1.40013	-0.512135	-0.133408	0.557502	-0.675514	0.137492	-1.09235	1.81444	-0.445249	-0.117986	0.588368	-0.677378	3.70723	-0.998871	-0.528545	-0.506622	-0.573828	1.12297	-0.852856	0.435371	-0.406602	-0.345667	-0.537099	-1.05112	-0.598606	-0.350453	-0.949449	-0.707406	-0.118686	2.13872	-0.527357	-0.761832	-0.896149	-0.556307	-0.740159	-0.041029	-1.49901	-0.62967
NK-12	-0.30012	-0.542416	-0.486796	-0.763336	-0.996467	-0.950435	-1.47465	-0.931468	-1.05413	-1.04478	-0.987281	-0.498691	-1.5096	-0.830354	-0.656008	-1.31655	-1.29628	-0.665374	-0.256224	-0.999673	3.13961	-0.367025	-1.02139	-1.01847	-1.02847	-1.02035	-0.966808	-0.0570241	-0.0250142	-0.967103	-0.987278	-0.990698	-0.810761	1.23839	-0.961065	1.46903	2.83899	-0.753975	-0.829756	-0.525796	1.46362	1.08339	2.50659	-0.878295
NK-13	-0.507188	-0.468805	0.240213	-1.05763	-0.953101	-0.780564	0.0459264	-0.801197	-1.0874	-1.04301	-1.00748	-0.611382	-0.219757	1.18299	1.33132	-0.393704	0.101497	-1.03536	-0.538823	-0.823214	0.190197	-1.15171	-1.03709	-1.05889	-1.03146	-1.05152	-1.04006	-1.0403	1.01343	-0.928134	-0.879133	-1.06112	-0.709172	-1.15078	-1.07212	0.195883	0.287782	-1.10192	-1.00015	-0.623144	0.545771	-1.41071	-0.349537	0.979569
NK-14	-1.16741	-0.773621	3.21587	-0.973125	-0.914199	-0.677839	1.60685	-0.703367	-1.07004	-0.837475	-0.996054	-0.581123	-1.5376	0.0312347	1.3557	-1.72108	-0.446737	-0.888388	-0.585764	-1.04071	-0.465642	-1.01481	-0.990447	-1.56051	-1.03002	-1.00594	-0.942959	-1.3892	-0.771927	0.57298	-0.912401	-1.01499	-0.734445	-1.23207	-1.07355	-0.229716	-0.237508	-1.08657	-0.97859	-0.554789	1.67729	-1.30852	-0.239486	-0.900437
NK-15	-0.453319	-0.876722	-0.453362	-1.14756	-1.04574	-1.05139	-1.65644	-0.953783	-1.11511	-1.05433	-1.02455	-0.687404	-1.55412	-0.937251	-0.790589	-1.09362	-1.41146	-1.07976	-0.521906	-1.03238	1.36602	-1.03207	-1.05816	0.776579	-1.03221	-1.03865	-1.01676	1.01705	0.244317	-1.06944	-0.992156	-1.05649	-0.985896	-1.12534	-1.07288	-0.270708	-0.57809	-1.06772	-1.02099	-0.469162	1.58349	1.26862	-1.14248	-0.714661
NK-16	-0.559969	-0.338772	-0.467487	1.00845	0.0755879	1.42043	-0.0362363	0.211428	1.0292	-0.99681	0.58866	2.06544	0.210899	-0.713145	-0.527979	0.0126182	-1.20161	1.66811	-0.490033	-0.490301	-0.377712	0.151999	0.827521	0.186394	1.08676	-0.193617	1.9879	1.96882	-0.474872	-0.11646	1.61711	0.0194451	-0.0502007	0.491749	1.23412	-0.797379	-0.303794	0.687697	0.159975	-0.599383	-0.532125	0.153004	0.0687457	-0.326532

## Sheet: Fig. 3A
Proportion (%) of T cell clusters in samples
Sample	T-0	T-1	T-3	T-4	T-5	T-11	T-14	T-21
Control	13.04	8.94	11.07	15.18	2.83	1.61	1.68	0.04
Control	5.60104	14.2093	26.6515	3.5503	8.57583	4.67699	1.4266	0.0729513
Control	15.2696	8.029	2.44676	14.0009	4.05981	2.34708	1.93928	0.144993
Control	11.31	12.96	6.2	13.49	3.66	2.65	1.57	0.05
Control	21.2496	8.14426	7.22994	11.7	6.25635	2.37047	1.62547	0.0253979
Control	11.83	4.73	13	13.77	2.65	2.45	2.32	0.06
Control	15.649	7.70271	2.96744	19.8701	4.10391	3.04862	1.44313	0.0901957
Control	8.79088	2.82028	1.65017	41.1341	1.71017	1.19012	1.09011	0.060006
Control	19.74	8.69	4.02	6.49	6.22	5.21	2.35	0.05
Control	19.47	5.51	3.36	19.8	3.95	2.6	1.51	0.03
Control	14.6429	6.43129	4.80096	10.5521	5.07101	3.58072	1.42028	0.060012
Control	16.002	9.07175	7.73122	7.4277	5.73307	3.36397	1.74522	0.025293
Control	14.3014	6.0206	5.58056	9.56096	5.22052	2.19022	1.9902	0.010001
Control	8.18164	14.2629	3.45069	10.3721	7.23145	6.30126	1.65033	0.020004
Control	17.59	4.54	7.87	21.68	3.24	1.44	1.27	0.05
Control	13.8592	9.0041	6.22016	16.011	4.55248	2.09804	1.41887	0.0201735
Control	29.88	5.1	0.99	12.63	3.87	0.84	1.29	0
Control	19.0498	5.73237	17.2063	9.60286	4.7143	2.45804	1.50417	0.00917179
Control	16.89	6.89	5.36	21.11	2.1	1.52	1.72	0.02
Control	11.14	4.57	17.97	5.42	4.19	2.46	1.78	0.06
Control	15.282	7.97125	4.66878	17.8204	3.98239	2.13689	1.8973	0.116558
Control	6.9607	19.962	5.9906	6.79068	3.94039	2.27023	2.46025	0.070007
Control	10.4547	10.841	4.32193	16.8934	2.88129	2.77666	1.34406	0.0241449
Control	16.49	7.99	6.36	1.15	7.96	3.51	2.75	0.09
Control	9.4	14.74	4.52	16.25	3.73	1.99	1.65	0.35
Control	8.86	12.85	4.98	10.05	10.19	6.05	1.95	0.03
Control	6.42385	6.47388	8.1649	1.89113	6.29378	5.20312	3.21193	0.020012
Control	19.9733	8.09269	1.72014	8.4492	4.24242	1.72906	1.96078	0.00891266
Control	14.5815	11.2211	4.29043	2.09021	7.17072	4.76048	3.44034	0.010001
Control	9.37	8.67	3.78	9.16	8.72	5.06	2.34	0.16
Control	12.7	5.97	11.42	6.05	9.79	2.02	1.46	0.17
Control	9.19	7.87	9.78	8.36	2.39	2.1	1.24	0.02
Control	19.7439	12.1724	2.91058	2.29046	6.04121	3.93079	2.34047	0.010002
Control	15.4944	7.59254	4.92866	2.9133	7.54265	2.75367	2.16502	0.0498853
Control	9.4	10.35	4.07	5.78	10.01	5.26	3.41	0.01
Control	12.9	8.15	9.77	6.59	3.21	1.79	2.31	0.13
Control	19.2919	6.55066	6.26063	15.1215	4.21042	2.62026	1.81018	0.110011
Control	10.85	5.26	20.98	3.5	4.83	3.39	1.67	0.03
Control	15.48	7.11	7.64	3.47	9.6	2.33	2.17	0.05
RA	9.19092	9.71097	6.81068	2.9903	7.85079	4.77048	3.05031	0
RA	15.6953	9.28624	6.10476	6.44596	9.77499	3.71634	2.03799	0
RA	18.01	9.77	2.03	7.56	7.59	3.43	2.99	0.04
RA	10.08	8.79	1.71	3.41	11.99	6.76	3.93	0.04
RA	15.9903	7.89294	12.0195	6.66667	6.86131	3.61071	2.57908	0.0291971
RA	8.3871	4.75166	2.45776	10.7015	6.6257	5.2637	3.73784	0.030722
RA	25.7752	7.13143	0.990198	7.18144	5.95119	3.08062	2.28046	0.020004
RA	29.3417	4.10164	1.87075	2.2509	13.1453	2.54102	2.84114	0.020008
RA	24.4149	6.76135	1.24025	3.5207	14.0728	5.39108	4.75095	0.010002
RA	10.0646	10.4797	1.97417	9.28967	7.19557	5.05535	3.69004	0.0553506
RA	7.26073	12.1012	15.2115	1.9802	4.69047	4.22042	2.38024	0.750075
RA	9.59192	17.3535	1.12022	2.97059	11.6023	9.37187	2.69054	0.030006
RA	10.6	7.43	12.71	4.63	4.21	1.9	3.26	0
RA	14.4429	13.8328	6.54131	6.78136	8.91178	5.12102	2.5205	0.140028
RA	16.76	7.96	8.66	7.38	3.96	3.91	2.54	0.04
RA	15.203	11.2723	0.95019	9.09182	9.17183	4.30086	1.14023	0.090018
RA	14.06	8.43	2.58	12.3	6.69	4.28	2.14	0.06
RA	18.78	5.19	2.49	4.63	11.31	4.41	3.32	0.05
RA	16.1016	3.75038	11.7512	0.870087	10.6211	4.68047	2.29023	0.030003
RA	10.1441	5.95585	2.56265	9.14318	6.67282	3.84042	2.49166	0.0567899
RA	18.3718	6.13061	7.25073	7.90079	4.74047	2.69027	2.18022	0.090009
RA	18.598	7.27577	4.28276	15.093	4.10554	3.8791	1.22083	0.0492271
RA	4.79096	7.44149	19.874	5.79116	4.83097	3.03061	2.26045	1.38028
RA	12.62	8.33	16.46	14.64	2.8	2.27	2.87	0.13
RA	10.65	5.61	12.26	5.79	3.95	3.76	4.1	0.02
RA	9.66	4.99	27.05	2.71	4.13	3.5	1.92	0.08
RA	23.5947	9.19184	1.26025	8.22164	7.55151	4.84097	3.31066	0.020004
RA	13.0699	6.96049	2.55927	9.77508	5.74468	3.92097	1.56231	0.0547112
RA	23.97	6.32	1.94	17.69	2.45	2.72	1.8	0.06
RA	16.8217	9.59096	2.48025	10.351	6.55066	4.22042	2.90029	0.020002
RA	27.67	1.94	5.83	12.96	2.32	0.77	0.89	0.03
RA	22.48	5.77	1.19	7.38	7.39	2.28	1.75	0.21
RA	11.3511	7.22072	19.522	0.680068	8.71087	3.34033	2.37024	0.860086
RA	12.29	9.68	4.73	10.43	7.88	4.81	2.27	0.07
RA	9.6	9.63	16.06	8.38	4.49	2.21	3.18	0.08
RA	7.7	11.47	12.09	2	7.91	7.27	2.12	0.05
RA	8.02	15.22	14.7	2.48	7.82	3.79	2.31	0.08
RA	21.2	6.76	1.95	18.32	5.26	3.41	1.87	0.11
RA	13.174	8.98269	6.3219	19.6259	4.18125	3.90117	2.39072	0.440132
RA	11.7912	6.9807	14.4714	6.85069	4.50045	3.14031	2.21022	0.150015
RA	13.3827	6.4813	5.91118	4.29086	4.46089	2.90058	3.14063	0.070014
RA	16.68	12.484	1.42811	18.0841	4.80584	4.63736	1.54044	0.112323
RA	6.90276	4.14166	32.8231	4.64186	1.82073	1.91076	2.45098	0.20008
RA	23.6273	4.43925	6.25	3.58255	9.34579	1.67445	1.99572	0.0097352
RA	22.8346	7.26145	6.37127	8.81176	6.15123	4.72094	2.5205	0.110022
RA	5.36	8.65	15.96	6.77	3.66	3.08	3.05	0.01
RA	10.22	9.79	14.86	8.4	2.96	2.27	1.45	0.11
RA	10.64	8.35	6.07	4.35	7.15	6.88	1.85	0.06
RA	10.07	9.92	10.13	4.44	4.74	3.71	2.58	0.13
RA	8.14163	14.3029	2.92058	7.15143	4.38088	3.54071	1.71034	0.20004
RA	10.18	7.73	21.26	0.96	4.49	4.51	5.25	0.02
RA	13.0752	11.3145	11.3145	2.82113	6.5026	4.10164	5.28211	0.040016
RA	10.24	10.12	26.22	4.92	7.24	2.83	1.68	0.02
RA	11.5411	4.88322	27.4387	1.81475	5.69613	2.65629	1.76322	0.0343485
RA	10.7029	11.2842	5.7351	3.84407	13.7255	7.37038	2.5808	0.0310005
RA	23.3026	4.87391	6.99968	10.2489	4.88199	2.42483	2.68348	0.0161655
RA	10.73	13.95	2.89	5.99	7.12	5.18	4.22	0.02
AtRiskRA	6.27	23.33	2.21	3.23	9.65	3.56	4.62	1.4
Control	5.42054	18.0218	3.85039	4.44044	10.8711	3.73037	3.63036	2.05021
AtRiskRA	6.86069	8.74087	9.22092	4.0004	7.64076	3.79038	5.12051	0.390039
AtRiskRA	4.0104	7.77078	20.9921	1.78018	4.35044	2.9903	3.64036	0.610061
AtRiskRA	13.7141	8.62259	2.62079	3.64109	6.42193	3.75113	4.48134	0.30009
AtRiskRA	8.12325	23.0192	3.68147	3.40136	8.0032	2.7411	4.04162	0.290116
Control	9.33093	16.2716	1.28013	6.43064	9.21092	3.77038	2.22022	0.20002
AtRiskRA	6.76203	21.0663	2.76083	3.88116	9.61288	2.91087	2.14064	0.540162
AtRiskRA	13.06	12.28	2.65	3.65	9.14	5.45	2.96	0.62
AtRiskRA	16.94	6.49	1.73	5.44	8.32	4.38	2.97	0.33
AtRiskRA	12.4142	8.70918	6.40381	7.40097	7.18141	3.90632	2.55237	0.0274449
Control	10.023	5.75173	15.3446	3.09093	5.07152	2.26068	2.20066	0.030009
AtRiskRA	14.09	10.83	6.49	2.93	12.37	3.46	2.44	0.03
Control	10.5568	9.92207	15.4736	3.33414	4.0331	2.93243	1.90407	0.0401703
AtRiskRA	16.11	12.05	3.79	8.76	9.12	3.06	1.61	0.1
Control	8.50314	10.8589	8.80406	4.75454	13.0857	4.32465	1.92589	0.0171954
AtRiskRA	19.6844	7.36549	1.08639	9.24082	9.14382	4.45551	1.83652	0.0193999
AtRiskRA	18.4564	6.72126	4.84394	2.86619	8.69901	2.92027	2.43356	0
AtRiskRA	3.91	13.82	5.58	5.15	12.71	2.97	2.51	1.32
AtRiskRA	3.7	21.61	6.29	3.48	9.63	2.23	3.41	1.78
AtRiskRA	8.92	21.83	1.38	3.29	9.34	2.69	2.91	0.91
Control	11.73	10.54	5.5	7.33	10.17	3.19	2.17	1.01
AtRiskRA	11.5233	9.45027	10.1804	6.06798	6.48762	3.97818	3.13051	1.00713
AtRiskRA	4.4	14.67	4.28	5.06	12.06	3.46	1.97	1.38
AtRiskRA	3.0009	27.9484	1.90057	2.6508	12.1837	6.29189	4.91147	1.10033
AtRiskRA	5.18155	19.7559	1.69051	1.6805	8.6626	2.44073	3.97119	0.420126
AtRiskRA	8.9	13.23	5.33	3.25	10.41	5.41	2.65	0.96
AtRiskRA	19.1238	9.09182	1.9804	8.56171	10.082	4.53091	2.0104	0.480096
AtRiskRA	8.78088	17.7118	2.69027	3.82038	9.87099	4.64046	4.0004	0.670067
Control	12.7864	9.62481	4.93247	2.90145	8.3942	4.57229	2.2011	0.150075
AtRiskRA	10.0328	11.9807	4.83837	4.30077	8.18264	4.69874	3.98659	0.0418907
AtRiskRA	13.0945	6.07751	15.7957	3.43511	6.55706	3.72871	2.77941	0.02936
AtRiskRA	8.71117	16.7167	2.5874	2.80639	11.7366	10.1063	4.02304	0.0405548
AtRiskRA	12.0381	11.1905	10.4095	6.32381	5.20952	2.98095	2.37143	0.104762
AtRiskRA	11.8012	6.09061	10.5611	5.27053	7.52075	5.0105	2.48025	0.050005
AtRiskRA	12.19	16.49	1.52	8.46	7.96	5.53	3.44	0.05
AtRiskRA	3.8	17.37	10.4	4.15	8.29	5.64	2.58	0.05
AtRiskRA	21.98	11.16	2.28	2.5	8.23	3.97	2.36	0.01
AtRiskRA	13.3713	8.05081	6.61066	2.57026	10.061	4.32043	4.76048	0
AtRiskRA	5.58056	24.7625	3.81038	4.12041	7.45075	1.93019	2.92029	0.870087
AtRiskRA	13.0955	14.63	3.81284	9.0755	5.38505	3.69987	2.08059	0.0470721
AtRiskRA	13.585	7.04693	14.829	11.4009	4.5024	1.62567	1.31467	0.049477
AtRiskRA	14.6229	15.6931	1.17023	8.66173	10.2721	5.55111	1.31026	0.110022
AtRiskRA	10.1941	11.5746	13.9256	5.82233	4.5118	4.0016	2.88115	0.110044
AtRiskRA	21.2543	8.94179	6.68134	7.4915	6.68134	1.9804	2.53051	0.060012
AtRiskRA	21.0962	6.8512	2.71289	7.28343	10.3826	2.14273	1.84845	0.0183925
AtRiskRA	9	10.07	6.74	4.99	7.53	7.85	2.97	0.01
AtRiskRA	16.4633	7.95159	23.6547	4.981	5.64113	2.06041	1.70034	0.070014
AtRiskRA	6.37	14.63	15.27	2.69	5.39	3.41	2.67	0.13
AtRiskRA	19.4419	5.67057	5.09051	15.5516	4.58046	3.56036	1.64016	0.060006
AtRiskRA	4.93	19.21	18.55	5.07	5.36	4.66	1.7	0.09
AtRiskRA	7.03	11.28	6.04	6.89	7.11	6.12	1.53	0.18
AtRiskRA	16.05	9.33	10.4	4.67	7.1	3.32	2.02	0.17
AtRiskRA	4.24042	11.2711	13.3913	3.68037	8.24082	3.32033	3.51035	0.380038
AtRiskRA	12.4112	13.8014	1.85019	1.9702	10.221	8.79088	3.80038	0.020002
AtRiskRA	19.26	4.82	7.8	10.78	6.35	3.55	2.63	0.03

## Sheet: Fig. 3B
Results of ARI association test for T cell clusters
Cluster	OR	95% CI-lower	95% CI-upper
T-0	0.794025	0.636015	0.991291
T-1	1.47478	1.24849	1.74208
T-2	0.797308	0.725368	0.876384
T-3	0.776729	0.615161	0.980733
T-4	0.830318	0.717792	0.960486
T-5	1.31482	1.17217	1.47483
T-6	1.05003	0.915216	1.20471
T-7	1.05462	0.901073	1.23434
T-8	0.9598	0.865148	1.06481
T-9	1.00745	0.911162	1.11391
T-10	0.961365	0.829362	1.11438
T-11	1.17235	1.03216	1.33158
T-12	1.04154	0.927555	1.16954
T-13	0.848396	0.688591	1.04529
T-14	1.30977	1.17046	1.46567
T-15	0.84655	0.676467	1.0594
T-16	1.15182	0.96646	1.37273
T-17	0.985461	0.811097	1.19731
T-18	0.858204	0.715647	1.02916
T-19	1.16474	0.974621	1.39196
T-20	1.1492	0.965044	1.36849
T-21	3.33383	2.10576	5.2781
T-22	1.88898	0.600764	5.9395
T-23	1.54918	0.28662	8.3733
T-24	1.30301	0.55891	3.03776
T-25	0.985134	0.108057	8.98127

## Sheet: Fig. 3D
Proportion (%) of T cell and B cell clusters
Sample	T-1	T-14	B-10
Control	8.94	1.68	1.90578
Control	14.2093	1.4266	0.312672
Control	8.029	1.93928	1.49161
Control	12.96	1.57	1.41829
Control	8.14426	1.62547	1.69173
Control	4.73	2.32	1.5617
Control	7.70271	1.44313	1.0777
Control	2.82028	1.09011	0.607639
Control	8.69	2.35	1.31611
Control	5.51	1.51	0.831683
Control	6.43129	1.42028	0.70326
Control	9.07175	1.74522	0.676895
Control	6.0206	1.9902	1.97215
Control	14.2629	1.65033	0.812674
Control	4.54	1.27	0.508647
Control	9.0041	1.41887	1.25889
Control	5.1	1.29	0.819336
Control	5.73237	1.50417	1.51177
Control	6.89	1.72	1.08838
Control	4.57	1.78	0.898764
Control	7.97125	1.8973	0.664566
Control	19.962	2.46025	0.466535
Control	10.841	1.34406	0.633971
Control	7.99	2.75	1.04972
Control	14.74	1.65	0.580535
Control	12.85	1.95	1.47473
Control	6.47388	3.21193	3.96107
Control	8.09269	1.96078	0.485379
Control	11.2211	3.44034	2.77172
Control	8.67	2.34	1.19646
Control	5.97	1.46	0.835218
Control	7.87	1.24	0.85244
Control	12.1724	2.34047	0.944278
Control	7.59254	2.16502	0.463358
Control	10.35	3.41	1.17581
Control	8.15	2.31	0.958616
Control	6.55066	1.81018	1.58118
Control	5.26	1.67	0.993789
Control	7.11	2.17	0.590483
RA	9.71097	3.05031	1.12354
RA	9.28624	2.03799	1.53421
RA	9.77	2.99	1.42843
RA	8.79	3.93	0.422028
RA	7.89294	2.57908	3.28508
RA	4.75166	3.73784	1.12952
RA	7.13143	2.28046	0.854125
RA	4.10164	2.84114	1.58697
RA	6.76135	4.75095	2.11214
RA	10.4797	3.69004	2.35732
RA	12.1012	2.38024	1.25447
RA	17.3535	2.69054	0.550542
RA	7.43	3.26	2.56714
RA	13.8328	2.5205	0.813084
RA	7.96	2.54	2.26455
RA	11.2723	1.14023	0.330607
RA	8.43	2.14	1.16618
RA	5.19	3.32	0.463869
RA	3.75038	2.29023	0.487115
RA	5.95585	2.49166	3.81402
RA	6.13061	2.18022	1.69964
RA	7.27577	1.22083	0.653413
RA	7.44149	2.26045	2.87284
RA	8.33	2.87	1.93589
RA	5.61	4.1	2.42946
RA	4.99	1.92	0.365888
RA	9.19184	3.31066	2.25669
RA	6.96049	1.56231	1.0507
RA	6.32	1.8	1.01792
RA	9.59096	2.90029	2.06691
RA	1.94	0.89	0.269051
RA	5.77	1.75	1.46597
RA	7.22072	2.37024	2.66437
RA	9.68	2.27	1.68326
RA	9.63	3.18	1.80639
RA	11.47	2.12	0.943488
RA	15.22	2.31	1.2314
RA	6.76	1.87	1.18103
RA	8.98269	2.39072	1.71516
RA	6.9807	2.21022	1.83486
RA	6.4813	3.14063	2.62289
RA	12.484	1.54044	0.499924
RA	4.14166	2.45098	1.88056
RA	4.43925	1.99572	2.16444
RA	7.26145	2.5205	1.73685
RA	8.65	3.05	1.82815
RA	9.79	1.45	0.429983
RA	8.35	1.85	0.65083
RA	9.92	2.58	3.94422
RA	14.3029	1.71034	0.361596
RA	7.73	5.25	7.157
RA	11.3145	5.28211	2.52435
RA	10.12	1.68	1.27869
RA	4.88322	1.76322	1.19847
RA	11.2842	2.5808	0.523123
RA	4.87391	2.68348	1.73019
RA	13.95	4.22	3.31967
AtRiskRA	23.33	4.62	0.652529
Control	18.0218	3.63036	1.92154
AtRiskRA	8.74087	5.12051	2.90216
AtRiskRA	7.77078	3.64036	2.18878
AtRiskRA	8.62259	4.48134	0.969828
AtRiskRA	23.0192	4.04162	2.92056
Control	16.2716	2.22022	2.75344
AtRiskRA	21.0663	2.14064	2.86416
AtRiskRA	12.28	2.96	1.01496
AtRiskRA	6.49	2.97	1.43184
AtRiskRA	8.70918	2.55237	1.12894
Control	5.75173	2.20066	0.948493
AtRiskRA	10.83	2.44	1.62162
Control	9.92207	1.90407	0.664522
AtRiskRA	12.05	1.61	0.487805
Control	10.8589	1.92589	0.714178
AtRiskRA	7.36549	1.83652	0.977248
AtRiskRA	6.72126	2.43356	0.988083
AtRiskRA	13.82	2.51	0.799419
AtRiskRA	21.61	3.41	4.41176
AtRiskRA	21.83	2.91	0.119332
Control	10.54	2.17	0.856698
AtRiskRA	9.45027	3.13051	4.05532
AtRiskRA	14.67	1.97	0.627615
AtRiskRA	27.9484	4.91147	3.5124
AtRiskRA	19.7559	3.97119	0
AtRiskRA	13.23	2.65	0.95259
AtRiskRA	9.09182	2.0104	0.526662
AtRiskRA	17.7118	4.0004	2.7027
Control	9.62481	2.2011	6.68573
AtRiskRA	11.9807	3.98659	0.529792
AtRiskRA	6.07751	2.77941	0.478996
AtRiskRA	16.7167	4.02304	1.15149
AtRiskRA	11.1905	2.37143	1.34544
AtRiskRA	6.09061	2.48025	0.695277
AtRiskRA	16.49	3.44	1.23672
AtRiskRA	17.37	2.58	0.690128
AtRiskRA	11.16	2.36	0.754818
AtRiskRA	8.05081	4.76048	1.05332
AtRiskRA	24.7625	2.92029	2.66344
AtRiskRA	14.63	2.08059	0.786476
AtRiskRA	7.04693	1.31467	1.45192
AtRiskRA	15.6931	1.31026	0.500344
AtRiskRA	11.5746	2.88115	0.837379
AtRiskRA	8.94179	2.53051	0.512101
AtRiskRA	6.8512	1.84845	0.427039
AtRiskRA	10.07	2.97	1.00441
AtRiskRA	7.95159	1.70034	1.1023
AtRiskRA	14.63	2.67	1.17768
AtRiskRA	5.67057	1.64016	0.920598
AtRiskRA	19.21	1.7	0.951639
AtRiskRA	11.28	1.53	0.878346
AtRiskRA	9.33	2.02	1.08617
AtRiskRA	11.2711	3.51035	2.51346
AtRiskRA	13.8014	3.80038	1.38167
AtRiskRA	4.82	2.63	0.970268

## Sheet: Fig. 3F
Proportion (%) of expanded cells in ARI by T cell clusters
Cluster	Validation dataset	Original dataset
T-0	8.79766	8.75464
T-1	63.1967	94.2158
T-2	21.5449	8.01669
T-3	15.8732	10.181
T-4	47.2866	6.3398
T-5	72.1812	50.4766
T-6	34.0605	56.6442
T-7	11.5752	51.9023
T-8	88.5759	13.7083
T-9	41.6631	41.9999
T-10	92.3666	28.1716
T-11	63.3394	61.3292
T-12	73.9884	57.9565
T-13	87.5784	25.539
T-14	61.5599	84.6474
T-15	40.0582	7.54717
T-16	97.7856	52.3321
T-17	92.7227	38.4732
T-18	58.8745	19.2882
T-19	59.36	39.0439
T-20	92.8395	61.3364
T-21	100	82.4421

## Sheet: Fig. 4A
Proportion (%) of Myeloid cell clusters
Sample	M-0	M-3	M-5	M-8	M-10
Control	40.7541	0.340034	9.05091	1.09011	1.16012
Control	37.1774	13.5127	4.83097	1.40028	2.32046
Control	17.37	29.95	5.6	4	3.88
Control	37.5038	0.170017	6.79068	0.940094	1.86019
Control	26.0172	10.2982	10.444	3.79059	4.34725
Control	33.4	4.4	6.17	1.24	4.85
Control	42.76	0.23	5.65	1.63	3.71
Control	32.11	3.53	4.04	1.3	1.88
Control	26.4527	7.41556	1.99301	3.13188	3.66248
Control	24.9525	0.080008	10.401	1.60016	4.62046
Control	37.5938	14.9915	5.78058	1.75018	0.60006
Control	33.94	7.65	4.78	2.27	0.53
Control	40.9441	1.09011	5.08051	4.14041	0.420042
Control	34.35	1.02	7	1.8	10.27
Control	26.9327	11.1811	1.61016	1.0301	1.88019
Control	39.0339	1.68017	7.0107	1.70017	0.660066
Control	24.0275	10.9822	6.10695	3.01755	1.77563
Control	33.2967	8.08162	2.43049	1.96039	0.310062
Control	18.5237	0.20004	6.42128	5.88118	10.152
Control	33.2099	5.58335	4.5027	1.28077	1.38083
Control	26.93	2.18	1.76	2.19	4.86
Control	27.79	5.9	5.86	1.75	4.82
Control	34.7835	6.31063	7.57076	1.58016	1.72017
Control	13.3627	36.2973	1.66033	4.03081	0.670134
Control	29.36	5.12	4.45	1.07	1.77
Control	31.64	4.93	4.92	1.08	0.82
Control	36.32	0.19	2.16	1.61	0.97
Control	15.9616	12.9113	2.33023	2.45025	1.28013
Control	29.3247	4.42221	3.51176	1.10055	1.04052
Control	32.2232	1.0301	13.2413	1.64016	1.39014
Control	11.8855	1.21868	10.2834	2.20457	0.766808
Control	18.56	28.44	2.41	1.36	8.71
Control	30.126	0.370074	7.78156	1.23025	8.5217
Control	30.6231	7.21072	1.31013	1.48015	3.08031
Control	30.7231	1.06011	1.74017	0.60006	10.351
Control	17.26	35.12	3.19	0.45	3.83
Control	15.8778	10.0839	2.6463	5.38587	0.816041
Control	16.5933	20.9942	2.36047	1.90038	2.89058
Control	19.0749	12.7563	3.07582	2.31283	4.17263
RA	32.3846	2.16133	2.65738	4.73603	2.89359
RA	41.79	0.66	7.16	0.74	1.55
RA	30.9493	9.85296	1.38041	4.0012	1.09033
RA	28.1328	4.30043	3.44034	1.61016	8.64086
RA	44.04	1.72	1.86	4.29	0.7
RA	21.7391	8.75362	1.27536	6.84058	5.27536
RA	25.7652	2.83057	9.07181	1.53031	4.72094
RA	29.81	4.53	1.81	2.1	5.06
RA	31.4186	13.1563	1.4824	3.6854	0.432366
RA	23.8324	9.24092	5.68057	2.07021	0.30003
RA	35.04	4.72	0.78	2.59	1.3
RA	29.5489	0.90027	1.79054	1.77053	1.83055
RA	18.4655	12.4937	7.49225	1.81054	2.73082
RA	27.6928	2.43024	1.10011	1.0001	0.130013
RA	40.68	4.71	1.22	0.64	0.57
RA	33.9468	0.330066	4.16083	1.14023	0.190038
RA	12.2763	17.5198	3.74532	6.65834	1.7062
RA	33.28	3.77	2.85	2.24	0.73
RA	27.7683	14.0642	1.39042	2.45074	0.350105
RA	34.3334	0.160016	4.79048	2.24022	0.60006
RA	35.1775	3.33557	4.501	2.2639	15.1239
RA	33.17	0.41	3.35	1.24	2.03
RA	17.71	0.51	0.67	1.04	0.22
RA	31.0131	7.66077	2.34023	2.11021	0.610061
RA	25.09	18.6475	2.53101	4.78191	0.530212
RA	25.6526	4.61046	1.54015	0.820082	4.9705
RA	29.65	4.05	0.76	4.31	1.2
RA	38.5645	0.204537	12.0863	2.02678	1.22722
RA	28.7844	7.61381	4.03202	2.64132	5.18259
RA	31.3863	0.340068	1.54031	1.04021	0.470094
RA	29.5518	0.260104	1.95078	1.22049	2.93117
RA	21.58	0.77	0.45	0.67	0.2
RA	14.31	26.99	0.91	3.31	0.63
RA	27.51	3.08	0.98	2.88	0.18
RA	39.0339	2.27023	1.38014	5.9506	1.14011
RA	29.0151	5.61541	2.48447	3.47319	0.392952
RA	17.6175	5.0303	4.39008	2.05785	0.251515
RA	14.4092	9.06285	2.92629	3.9758	0.481541
RA	25.8942	16.0381	1.80793	9.85614	4.17963
RA	14.24	23.45	3.72	2.94	0.51
RA	22.2767	4.95149	1.95059	1.28038	0.980294
RA	36.4736	0.010001	3.91039	1.05011	0.420042
RA	14.6915	5.44054	1.47015	11.7412	2.76028
RA	16.68	9.88	2.17	3.32	1.72
RA	21.4861	1.2946	9.42124	4.73238	3.79678
RA	40.46	1.22	2.04	1.69	8.71
RA	25.019	4.59595	4.03287	1.29356	2.66322
RA	23.8362	0.820903	1.61177	1.43157	9.11002
RA	23.3347	23.8048	0.520104	4.55091	1.71034
RA	20.012	3.07031	1.32013	1.18012	1.50015
RA	10.6621	30.9662	0.930186	12.1724	0.520104
RA	27.6483	1.75053	0.350105	0.880264	1.96059
RA	9.77603	0.564972	1.96731	1.68483	24.3341
RA	16.7	7.25	0.67	1.49	0.65
RA	27.7528	15.7316	2.49025	1.9902	0.670067
RA	27.4727	3.48035	4.46045	1.69017	3.73037
RA	37.2775	4.981	0.810162	1.25025	0.610122
AtRiskRA	43.76	0.13	0.82	0.58	0.63
Control	17.7487	8.48513	1.24552	0.731745	0.311381
AtRiskRA	43.8088	0.55011	1.21024	0.810162	0.85017
AtRiskRA	36.3773	3.79076	1.84037	0.810162	0.610122
AtRiskRA	15.7686	6.00707	0.706714	1.63428	0.176678
AtRiskRA	22.6668	0.160048	0.760228	0.860258	0.510153
Control	23.95	7.42	3.23	1.62	0.75
AtRiskRA	32.48	6.29	0.29	1.11	0.83
AtRiskRA	21.9785	3.76484	0.260034	2.26116	0.158282
AtRiskRA	42.9343	6.0306	1.0201	1.05011	0.970097
AtRiskRA	36.4636	1.73017	2.81028	1.39014	0.80008
Control	41.4741	0.080008	8.25083	1.38014	1.22012
AtRiskRA	32.9133	6.79068	3.73037	1.42014	0.550055
Control	34.4834	2.93029	1.33013	0.60006	0.870087
AtRiskRA	47.6943	1.71051	2.15065	0.920276	0.910273
Control	36.02	0.03	7.62	0.85	0.8
AtRiskRA	36.1936	15.0315	3.57036	1.52015	0.490049
AtRiskRA	36.4436	5.55056	2.28023	1.70017	0.170017
AtRiskRA	21.6006	1.10954	0.0236072	0.779037	0.802644
AtRiskRA	19.7485	11.4798	1.89992	2.72946	1.28445
AtRiskRA	18.4574	5.002	0.580232	0.95038	0.590236
Control	20.4852	1.27691	0.583729	0.346589	0.328347
AtRiskRA	31.4326	1.39056	0.220088	2.7411	0.440176
AtRiskRA	22.26	0.74	0.96	0.38	0.4
AtRiskRA	36.2654	0.090063	0.680476	0.560392	0.520364
AtRiskRA	28.1813	3.45138	1.92077	0.630252	0.940376
AtRiskRA	36.2936	2.34023	0.260026	0.870087	0.660066
AtRiskRA	27.8311	3.07123	0.470188	0.610244	1.06042
AtRiskRA	41.4087	0.309598	1.08359	0.644995	1.18679
Control	35.74	4.73	0.86	3.22	0.7
AtRiskRA	33.14	11.55	7.18	1.52	0.85
AtRiskRA	39.92	0.78	1.63	1.37	0.76
AtRiskRA	42.85	0.03	9.67	0.91	0.37
AtRiskRA	31.52	7.48	8.59	0.9	1.42
AtRiskRA	42.7	0.34	5.01	0.97	1.44
AtRiskRA	43.01	0.16	5.67	1.1	0.67
AtRiskRA	46.11	0.03	3.33	0.52	0.97
AtRiskRA	45.06	0.27	6.35	0.86	0.94
AtRiskRA	28.8629	9.41094	5.79058	2.77028	1.55016
AtRiskRA	18.0034	13.0973	0.59727	1.40785	0.853242
AtRiskRA	42.5243	6.21062	4.49045	0.850085	1.62016
AtRiskRA	45.5491	0.070014	4.84097	1.35027	0.840168
AtRiskRA	31.6391	13.615	3.40886	3.34762	0.898142
AtRiskRA	36.08	6.74	4.81	1.87	1.13
AtRiskRA	35.5742	0.340136	5.18207	0.7503	0.510204
AtRiskRA	23.44	24.73	5.26	2.44	0.34
AtRiskRA	40.6941	15.0015	7.19072	1.74017	0.40004
AtRiskRA	31.73	0.36	3.22	2.97	1.83
AtRiskRA	34.6535	0.150015	7.86079	0.60006	1.23012
AtRiskRA	42.9015	10.7654	1.41071	1.50075	1.6008
AtRiskRA	29.0629	24.0424	3.46035	3.58036	3.84038
AtRiskRA	35.12	11.24	2.95	1.32	0.64
AtRiskRA	30.069	6.682	1.50045	0.90027	0.540162
AtRiskRA	29.34	5.94	0.37	1.07	0.32
AtRiskRA	23.7824	4.58046	2.85029	1.36014	0.860086
AtRiskRA	41.7325	0.150045	3.97119	1.29039	1.0103

[truncated: 18 more sheets: Fig. 4B, Fig. 5A, Fig. 5B, Fig. 5E, Fig. 5F, Fig. 6, Fig. 7F, Fig. 7I, Fig. 7N, Ext. Fig. 1B, Ext. Fig. 7, Ext. Fig. 8A, Ext. Fig. 8C, Ext. Fig. 8D, Ext. Fig. 10, Ext. Fig. 11B, Ext. Fig. 12G, Ext. Fig. 12I]
